# Supplementary material for: The homeodomain of Oct4 is a dimeric binder of methylated CpG elements
Source: Nucleic Acids Res. 2023 Jan 12;51(3):1120–38. doi: 10.1093/nar/gkac1262 (PMC9943670; doi:10.1093/nar/gkac1262)
Supplement: gkac1262_Supplemental_Files [file gkac1262_supplemental_files.zip]

Archive with 6 entries (6 files):
- MovieS1_Oct4_CpGpal_model01_30s.mpg
- MovieS2_Oct4_CpGpal_model02_30s.mpg
- oct4_oct4_nr5a2_cpgpal_model01_renum.pdb
- oct4_oct4_nr5a2_cpgpal_model02_renum.pdb
- SupplementaryTable_S8.csv
- Supplementary_Figures_Tables_revision2_v3.pdf
