# Supplementary material for: The homeodomain of Oct4 is a dimeric binder of methylated CpG elements
Source: Nucleic Acids Res. 2023 Jan 12;51(3):1120–38. doi: 10.1093/nar/gkac1262 (PMC9943670; doi:10.1093/nar/gkac1262)
Supplement: gkac1262_Supplemental_Files [file gkac1262_supplemental_files.zip › oct4_oct4_nr5a2_cpgpal_model01_renum.pdb]

HELIX    1   1 ILE A  139  LEU A  160  1                                  22
HELIX    2   2 GLN A  164  PHE A  175  1                                  12
HELIX    3   3 GLN A  181  GLU A  188  1                                   8
HELIX    4   4 PHE A  194  GLU A  210  1                                  17
HELIX    5   5 LEU A  217  ALA A  223  1                                   7
HELIX    6   6 ASN A  239  GLN A  251  1                                  13
HELIX    7   7 LEU A  257  LEU A  267  1                                  11
HELIX    8   8 LYS A  271  LYS A  286  1                                  16
HELIX    9   9 GLU B  135  GLN B  137  1                                   3
HELIX   10  10 ILE B  139  LEU B  160  1                                  22
HELIX   11  11 GLN B  164  PHE B  175  1                                  12
HELIX   12  12 GLN B  181  ALA B  189  1                                   9
HELIX   13  13 PHE B  194  LYS B  199  1                                   6
HELIX   14  14 ARG B  201  ASN B  213  1                                  13
HELIX   15  15 LEU B  217  LYS B  222  1                                   6
HELIX   16  16 ASN B  239  LEU B  248  1                                  10
HELIX   17  17 LEU B  257  LEU B  267  1                                  11
HELIX   18  18 LYS B  271  LYS B  286  1                                  16
CRYST1  151.119  151.119  151.119 109.47 109.47 109.47 P 1           1
ATOM      1 HH31 GLU A 134     111.583  65.296 114.554  0.00  0.00           H
ATOM      2  CH3 GLU A 134     110.762  65.996 114.421  0.00  0.00           C
ATOM      3 HH32 GLU A 134     109.825  65.447 114.339  0.00  0.00           H
ATOM      4 HH33 GLU A 134     110.916  66.595 113.525  0.00  0.00           H
ATOM      5  CC  GLU A 134     110.695  66.909 115.620  0.00  0.00           C
ATOM      6  OO  GLU A 134     111.511  66.793 116.528  0.00  0.00           O
ATOM      7  N   GLU A 134     109.707  67.796 115.630  0.00  0.00           N
ATOM      8  H   GLU A 134     109.049  67.795 114.866  0.00  0.00           H
ATOM      9  CA  GLU A 134     109.465  68.775 116.696  0.00  0.00           C
ATOM     10  HA  GLU A 134     110.022  68.476 117.586  0.00  0.00           H
ATOM     11  CB  GLU A 134     110.011  70.151 116.262  0.00  0.00           C
ATOM     12  HB2 GLU A 134     111.096  70.127 116.372  0.00  0.00           H
ATOM     13  HB3 GLU A 134     109.801  70.289 115.199  0.00  0.00           H
ATOM     14  CG  GLU A 134     109.482  71.403 116.987  0.00  0.00           C
ATOM     15  HG2 GLU A 134     110.128  72.249 116.742  0.00  0.00           H
ATOM     16  HG3 GLU A 134     108.495  71.616 116.578  0.00  0.00           H
ATOM     17  CD  GLU A 134     109.343  71.308 118.511  0.00  0.00           C
ATOM     18  OE1 GLU A 134     108.498  72.060 119.056  0.00  0.00           O
ATOM     19  OE2 GLU A 134     109.980  70.442 119.148  0.00  0.00           O
ATOM     20  C   GLU A 134     107.977  68.781 117.085  0.00  0.00           C
ATOM     21  O   GLU A 134     107.091  68.777 116.232  0.00  0.00           O
ATOM     22  N   GLU A 135     107.714  68.798 118.391  0.00  0.00           N
ATOM     23  H   GLU A 135     108.501  68.948 119.016  0.00  0.00           H
ATOM     24  CA  GLU A 135     106.390  68.643 119.004  0.00  0.00           C
ATOM     25  HA  GLU A 135     105.972  67.685 118.691  0.00  0.00           H
ATOM     26  CB  GLU A 135     106.612  68.603 120.529  0.00  0.00           C
ATOM     27  HB2 GLU A 135     107.342  67.817 120.731  0.00  0.00           H
ATOM     28  HB3 GLU A 135     107.031  69.555 120.858  0.00  0.00           H
ATOM     29  CG  GLU A 135     105.353  68.300 121.353  0.00  0.00           C
ATOM     30  HG2 GLU A 135     104.662  69.141 121.264  0.00  0.00           H
ATOM     31  HG3 GLU A 135     104.869  67.417 120.931  0.00  0.00           H
ATOM     32  CD  GLU A 135     105.636  68.039 122.844  0.00  0.00           C
ATOM     33  OE1 GLU A 135     106.803  68.150 123.313  0.00  0.00           O
ATOM     34  OE2 GLU A 135     104.654  67.742 123.567  0.00  0.00           O
ATOM     35  C   GLU A 135     105.387  69.729 118.570  0.00  0.00           C
ATOM     36  O   GLU A 135     104.210  69.437 118.367  0.00  0.00           O
ATOM     37  N   SER A 136     105.854  70.964 118.351  0.00  0.00           N
ATOM     38  H   SER A 136     106.827  71.148 118.569  0.00  0.00           H
ATOM     39  CA  SER A 136     105.037  72.076 117.842  0.00  0.00           C
ATOM     40  HA  SER A 136     104.053  71.992 118.300  0.00  0.00           H
ATOM     41  CB  SER A 136     105.640  73.417 118.291  0.00  0.00           C
ATOM     42  HB2 SER A 136     104.983  74.228 117.977  0.00  0.00           H
ATOM     43  HB3 SER A 136     105.708  73.434 119.379  0.00  0.00           H
ATOM     44  OG  SER A 136     106.925  73.629 117.737  0.00  0.00           O
ATOM     45  HG  SER A 136     107.549  73.051 118.235  0.00  0.00           H
ATOM     46  C   SER A 136     104.801  72.083 116.318  0.00  0.00           C
ATOM     47  O   SER A 136     104.096  72.970 115.832  0.00  0.00           O
ATOM     48  N   GLN A 137     105.368  71.134 115.556  0.00  0.00           N
ATOM     49  H   GLN A 137     105.910  70.413 116.021  0.00  0.00           H
ATOM     50  CA  GLN A 137     105.382  71.141 114.079  0.00  0.00           C
ATOM     51  HA  GLN A 137     104.861  72.030 113.724  0.00  0.00           H
ATOM     52  CB  GLN A 137     106.842  71.236 113.584  0.00  0.00           C
ATOM     53  HB2 GLN A 137     107.423  70.431 114.035  0.00  0.00           H
ATOM     54  HB3 GLN A 137     106.865  71.104 112.501  0.00  0.00           H
ATOM     55  CG  GLN A 137     107.502  72.588 113.906  0.00  0.00           C
ATOM     56  HG2 GLN A 137     106.992  73.378 113.355  0.00  0.00           H
ATOM     57  HG3 GLN A 137     107.392  72.803 114.968  0.00  0.00           H
ATOM     58  CD  GLN A 137     108.990  72.633 113.554  0.00  0.00           C
ATOM     59  OE1 GLN A 137     109.506  71.907 112.715  0.00  0.00           O
ATOM     60  NE2 GLN A 137     109.748  73.507 114.179  0.00  0.00           N
ATOM     61 HE21 GLN A 137     110.740  73.502 113.964  0.00  0.00           H
ATOM     62 HE22 GLN A 137     109.359  74.092 114.895  0.00  0.00           H
ATOM     63  C   GLN A 137     104.654  69.955 113.410  0.00  0.00           C
ATOM     64  O   GLN A 137     104.574  69.907 112.182  0.00  0.00           O
ATOM     65  N   ASP A 138     104.128  68.994 114.176  0.00  0.00           N
ATOM     66  H   ASP A 138     104.218  69.080 115.178  0.00  0.00           H
ATOM     67  CA  ASP A 138     103.468  67.795 113.635  0.00  0.00           C
ATOM     68  HA  ASP A 138     104.165  67.324 112.939  0.00  0.00           H
ATOM     69  CB  ASP A 138     103.217  66.800 114.777  0.00  0.00           C
ATOM     70  HB2 ASP A 138     104.150  66.634 115.320  0.00  0.00           H
ATOM     71  HB3 ASP A 138     102.491  67.224 115.474  0.00  0.00           H
ATOM     72  CG  ASP A 138     102.697  65.460 114.259  0.00  0.00           C
ATOM     73  OD1 ASP A 138     101.498  65.378 113.927  0.00  0.00           O
ATOM     74  OD2 ASP A 138     103.500  64.507 114.135  0.00  0.00           O
ATOM     75  C   ASP A 138     102.173  68.111 112.847  0.00  0.00           C
ATOM     76  O   ASP A 138     101.382  68.971 113.238  0.00  0.00           O
ATOM     77  N   ILE A 139     101.906  67.382 111.756  0.00  0.00           N
ATOM     78  H   ILE A 139     102.548  66.646 111.505  0.00  0.00           H
ATOM     79  CA  ILE A 139     100.716  67.584 110.910  0.00  0.00           C
ATOM     80  HA  ILE A 139     100.756  68.614 110.562  0.00  0.00           H
ATOM     81  CB  ILE A 139     100.791  66.660 109.670  0.00  0.00           C
ATOM     82  HB  ILE A 139     101.751  66.844 109.180  0.00  0.00           H
ATOM     83  CG2 ILE A 139     100.744  65.165 110.043  0.00  0.00           C
ATOM     84 HG21 ILE A 139      99.765  64.895 110.438  0.00  0.00           H
ATOM     85 HG22 ILE A 139     100.939  64.558 109.157  0.00  0.00           H
ATOM     86 HG23 ILE A 139     101.503  64.926 110.788  0.00  0.00           H
ATOM     87  CG1 ILE A 139      99.680  66.927 108.629  0.00  0.00           C
ATOM     88 HG12 ILE A 139      99.813  66.234 107.796  0.00  0.00           H
ATOM     89 HG13 ILE A 139      98.701  66.731 109.068  0.00  0.00           H
ATOM     90  CD1 ILE A 139      99.693  68.349 108.054  0.00  0.00           C
ATOM     91 HD11 ILE A 139     100.681  68.583 107.658  0.00  0.00           H
ATOM     92 HD12 ILE A 139      98.960  68.418 107.249  0.00  0.00           H
ATOM     93 HD13 ILE A 139      99.426  69.074 108.823  0.00  0.00           H
ATOM     94  C   ILE A 139      99.385  67.439 111.674  0.00  0.00           C
ATOM     95  O   ILE A 139      98.438  68.185 111.408  0.00  0.00           O
ATOM     96  N   LYS A 140      99.309  66.550 112.672  0.00  0.00           N
ATOM     97  H   LYS A 140     100.152  66.018 112.902  0.00  0.00           H
ATOM     98  CA  LYS A 140      98.150  66.407 113.566  0.00  0.00           C
ATOM     99  HA  LYS A 140      97.246  66.360 112.960  0.00  0.00           H
ATOM    100  CB  LYS A 140      98.296  65.086 114.347  0.00  0.00           C
ATOM    101  HB2 LYS A 140      98.552  64.295 113.642  0.00  0.00           H
ATOM    102  HB3 LYS A 140      99.115  65.181 115.064  0.00  0.00           H
ATOM    103  CG  LYS A 140      97.016  64.682 115.099  0.00  0.00           C
ATOM    104  HG2 LYS A 140      96.759  65.470 115.807  0.00  0.00           H
ATOM    105  HG3 LYS A 140      96.194  64.579 114.389  0.00  0.00           H
ATOM    106  CD  LYS A 140      97.176  63.368 115.885  0.00  0.00           C
ATOM    107  HD2 LYS A 140      98.058  63.442 116.526  0.00  0.00           H
ATOM    108  HD3 LYS A 140      96.299  63.247 116.523  0.00  0.00           H
ATOM    109  CE  LYS A 140      97.299  62.135 114.977  0.00  0.00           C
ATOM    110  HE2 LYS A 140      96.390  62.057 114.372  0.00  0.00           H
ATOM    111  HE3 LYS A 140      98.147  62.265 114.300  0.00  0.00           H
ATOM    112  NZ  LYS A 140      97.477  60.900 115.777  0.00  0.00           N
ATOM    113  HZ1 LYS A 140      96.744  60.809 116.475  0.00  0.00           H
ATOM    114  HZ2 LYS A 140      97.473  60.060 115.205  0.00  0.00           H
ATOM    115  HZ3 LYS A 140      98.366  60.904 116.277  0.00  0.00           H
ATOM    116  C   LYS A 140      98.004  67.626 114.488  0.00  0.00           C
ATOM    117  O   LYS A 140      96.884  68.067 114.731  0.00  0.00           O
ATOM    118  N   ALA A 141      99.113  68.221 114.938  0.00  0.00           N
ATOM    119  H   ALA A 141     100.005  67.859 114.628  0.00  0.00           H
ATOM    120  CA  ALA A 141      99.100  69.476 115.695  0.00  0.00           C
ATOM    121  HA  ALA A 141      98.373  69.380 116.502  0.00  0.00           H
ATOM    122  CB  ALA A 141     100.477  69.699 116.337  0.00  0.00           C
ATOM    123  HB1 ALA A 141     101.240  69.852 115.576  0.00  0.00           H
ATOM    124  HB2 ALA A 141     100.443  70.588 116.967  0.00  0.00           H
ATOM    125  HB3 ALA A 141     100.750  68.840 116.950  0.00  0.00           H
ATOM    126  C   ALA A 141      98.664  70.677 114.830  0.00  0.00           C
ATOM    127  O   ALA A 141      97.915  71.527 115.307  0.00  0.00           O
ATOM    128  N   LEU A 142      99.055  70.725 113.550  0.00  0.00           N
ATOM    129  H   LEU A 142      99.732  70.034 113.239  0.00  0.00           H
ATOM    130  CA  LEU A 142      98.598  71.749 112.597  0.00  0.00           C
ATOM    131  HA  LEU A 142      98.728  72.731 113.053  0.00  0.00           H
ATOM    132  CB  LEU A 142      99.450  71.680 111.314  0.00  0.00           C
ATOM    133  HB2 LEU A 142      99.357  70.678 110.892  0.00  0.00           H
ATOM    134  HB3 LEU A 142      99.039  72.381 110.587  0.00  0.00           H
ATOM    135  CG  LEU A 142     100.947  71.998 111.508  0.00  0.00           C
ATOM    136  HG  LEU A 142     101.371  71.348 112.269  0.00  0.00           H
ATOM    137  CD1 LEU A 142     101.699  71.754 110.199  0.00  0.00           C
ATOM    138 HD11 LEU A 142     101.319  72.408 109.415  0.00  0.00           H
ATOM    139 HD12 LEU A 142     102.762  71.940 110.352  0.00  0.00           H
ATOM    140 HD13 LEU A 142     101.578  70.715 109.897  0.00  0.00           H
ATOM    141  CD2 LEU A 142     101.181  73.452 111.924  0.00  0.00           C
ATOM    142 HD21 LEU A 142     100.751  73.629 112.909  0.00  0.00           H
ATOM    143 HD22 LEU A 142     102.253  73.644 111.988  0.00  0.00           H
ATOM    144 HD23 LEU A 142     100.731  74.131 111.201  0.00  0.00           H
ATOM    145  C   LEU A 142      97.095  71.624 112.275  0.00  0.00           C
ATOM    146  O   LEU A 142      96.384  72.628 112.270  0.00  0.00           O
ATOM    147  N   GLN A 143      96.590  70.403 112.074  0.00  0.00           N
ATOM    148  H   GLN A 143      97.234  69.620 112.017  0.00  0.00           H
ATOM    149  CA  GLN A 143      95.152  70.135 111.919  0.00  0.00           C
ATOM    150  HA  GLN A 143      94.762  70.786 111.138  0.00  0.00           H
ATOM    151  CB  GLN A 143      94.983  68.673 111.464  0.00  0.00           C
ATOM    152  HB2 GLN A 143      95.536  68.526 110.534  0.00  0.00           H
ATOM    153  HB3 GLN A 143      95.438  68.032 112.221  0.00  0.00           H
ATOM    154  CG  GLN A 143      93.538  68.181 111.252  0.00  0.00           C
ATOM    155  HG2 GLN A 143      93.576  67.093 111.171  0.00  0.00           H
ATOM    156  HG3 GLN A 143      92.927  68.411 112.125  0.00  0.00           H
ATOM    157  CD  GLN A 143      92.835  68.718 110.001  0.00  0.00           C
ATOM    158  OE1 GLN A 143      93.032  69.835 109.550  0.00  0.00           O
ATOM    159  NE2 GLN A 143      91.975  67.928 109.395  0.00  0.00           N
ATOM    160 HE21 GLN A 143      91.444  68.305 108.625  0.00  0.00           H
ATOM    161 HE22 GLN A 143      91.875  66.969 109.702  0.00  0.00           H
ATOM    162  C   GLN A 143      94.361  70.464 113.202  0.00  0.00           C
ATOM    163  O   GLN A 143      93.245  70.975 113.125  0.00  0.00           O
ATOM    164  N   LYS A 144      94.949  70.243 114.387  0.00  0.00           N
ATOM    165  H   LYS A 144      95.832  69.743 114.392  0.00  0.00           H
ATOM    166  CA  LYS A 144      94.381  70.668 115.677  0.00  0.00           C
ATOM    167  HA  LYS A 144      93.334  70.363 115.700  0.00  0.00           H
ATOM    168  CB  LYS A 144      95.128  69.937 116.808  0.00  0.00           C
ATOM    169  HB2 LYS A 144      94.987  68.862 116.682  0.00  0.00           H
ATOM    170  HB3 LYS A 144      96.193  70.142 116.714  0.00  0.00           H
ATOM    171  CG  LYS A 144      94.713  70.318 118.238  0.00  0.00           C
ATOM    172  HG2 LYS A 144      95.329  69.741 118.930  0.00  0.00           H
ATOM    173  HG3 LYS A 144      94.935  71.373 118.404  0.00  0.00           H
ATOM    174  CD  LYS A 144      93.235  70.057 118.569  0.00  0.00           C
ATOM    175  HD2 LYS A 144      92.594  70.648 117.913  0.00  0.00           H
ATOM    176  HD3 LYS A 144      93.005  68.997 118.448  0.00  0.00           H
ATOM    177  CE  LYS A 144      93.007  70.486 120.020  0.00  0.00           C
ATOM    178  HE2 LYS A 144      93.621  69.873 120.684  0.00  0.00           H
ATOM    179  HE3 LYS A 144      93.342  71.522 120.117  0.00  0.00           H
ATOM    180  NZ  LYS A 144      91.585  70.412 120.424  0.00  0.00           N
ATOM    181  HZ1 LYS A 144      91.237  69.460 120.517  0.00  0.00           H
ATOM    182  HZ2 LYS A 144      91.463  70.898 121.303  0.00  0.00           H
ATOM    183  HZ3 LYS A 144      90.989  70.918 119.763  0.00  0.00           H
ATOM    184  C   LYS A 144      94.377  72.193 115.851  0.00  0.00           C
ATOM    185  O   LYS A 144      93.400  72.725 116.367  0.00  0.00           O
ATOM    186  N   GLU A 145      95.407  72.918 115.410  0.00  0.00           N
ATOM    187  H   GLU A 145      96.222  72.434 115.049  0.00  0.00           H
ATOM    188  CA  GLU A 145      95.419  74.392 115.462  0.00  0.00           C
ATOM    189  HA  GLU A 145      95.159  74.694 116.477  0.00  0.00           H
ATOM    190  CB  GLU A 145      96.834  74.926 115.168  0.00  0.00           C
ATOM    191  HB2 GLU A 145      97.528  74.387 115.815  0.00  0.00           H
ATOM    192  HB3 GLU A 145      97.114  74.707 114.137  0.00  0.00           H
ATOM    193  CG  GLU A 145      97.015  76.431 115.468  0.00  0.00           C
ATOM    194  HG2 GLU A 145      96.558  76.655 116.434  0.00  0.00           H
ATOM    195  HG3 GLU A 145      98.087  76.621 115.566  0.00  0.00           H
ATOM    196  CD  GLU A 145      96.468  77.393 114.399  0.00  0.00           C
ATOM    197  OE1 GLU A 145      96.297  76.998 113.224  0.00  0.00           O
ATOM    198  OE2 GLU A 145      96.237  78.591 114.700  0.00  0.00           O
ATOM    199  C   GLU A 145      94.358  75.014 114.541  0.00  0.00           C
ATOM    200  O   GLU A 145      93.735  76.010 114.911  0.00  0.00           O
ATOM    201  N   LEU A 146      94.063  74.387 113.395  0.00  0.00           N
ATOM    202  H   LEU A 146      94.633  73.592 113.126  0.00  0.00           H
ATOM    203  CA  LEU A 146      93.002  74.829 112.484  0.00  0.00           C
ATOM    204  HA  LEU A 146      93.247  75.848 112.187  0.00  0.00           H
ATOM    205  CB  LEU A 146      93.033  73.932 111.229  0.00  0.00           C
ATOM    206  HB2 LEU A 146      94.047  73.933 110.825  0.00  0.00           H
ATOM    207  HB3 LEU A 146      92.799  72.913 111.533  0.00  0.00           H
ATOM    208  CG  LEU A 146      92.054  74.325 110.105  0.00  0.00           C
ATOM    209  HG  LEU A 146      91.031  74.291 110.475  0.00  0.00           H
ATOM    210  CD1 LEU A 146      92.338  75.719 109.533  0.00  0.00           C
ATOM    211 HD11 LEU A 146      93.361  75.767 109.165  0.00  0.00           H
ATOM    212 HD12 LEU A 146      91.645  75.922 108.716  0.00  0.00           H
ATOM    213 HD13 LEU A 146      92.187  76.467 110.306  0.00  0.00           H
ATOM    214  CD2 LEU A 146      92.173  73.336 108.948  0.00  0.00           C
ATOM    215 HD21 LEU A 146      91.982  72.325 109.308  0.00  0.00           H
ATOM    216 HD22 LEU A 146      91.437  73.577 108.183  0.00  0.00           H
ATOM    217 HD23 LEU A 146      93.176  73.370 108.520  0.00  0.00           H
ATOM    218  C   LEU A 146      91.610  74.887 113.154  0.00  0.00           C
ATOM    219  O   LEU A 146      90.765  75.669 112.718  0.00  0.00           O
ATOM    220  N   GLU A 147      91.385  74.155 114.254  0.00  0.00           N
ATOM    221  H   GLU A 147      92.130  73.549 114.576  0.00  0.00           H
ATOM    222  CA  GLU A 147      90.181  74.265 115.097  0.00  0.00           C
ATOM    223  HA  GLU A 147      89.313  73.979 114.504  0.00  0.00           H
ATOM    224  CB  GLU A 147      90.306  73.290 116.287  0.00  0.00           C
ATOM    225  HB2 GLU A 147      90.600  72.304 115.922  0.00  0.00           H
ATOM    226  HB3 GLU A 147      91.099  73.663 116.935  0.00  0.00           H
ATOM    227  CG  GLU A 147      89.029  73.134 117.133  0.00  0.00           C
ATOM    228  HG2 GLU A 147      88.351  73.962 116.945  0.00  0.00           H
ATOM    229  HG3 GLU A 147      88.506  72.228 116.817  0.00  0.00           H
ATOM    230  CD  GLU A 147      89.342  73.051 118.637  0.00  0.00           C
ATOM    231  OE1 GLU A 147      89.922  72.035 119.075  0.00  0.00           O
ATOM    232  OE2 GLU A 147      89.004  73.989 119.400  0.00  0.00           O
ATOM    233  C   GLU A 147      89.954  75.702 115.605  0.00  0.00           C
ATOM    234  O   GLU A 147      88.825  76.195 115.568  0.00  0.00           O
ATOM    235  N   GLN A 148      91.017  76.405 116.018  0.00  0.00           N
ATOM    236  H   GLN A 148      91.934  75.978 115.923  0.00  0.00           H
ATOM    237  CA  GLN A 148      90.954  77.794 116.491  0.00  0.00           C
ATOM    238  HA  GLN A 148      90.247  77.851 117.318  0.00  0.00           H
ATOM    239  CB  GLN A 148      92.346  78.206 117.014  0.00  0.00           C
ATOM    240  HB2 GLN A 148      92.538  77.628 117.920  0.00  0.00           H
ATOM    241  HB3 GLN A 148      93.111  77.932 116.292  0.00  0.00           H
ATOM    242  CG  GLN A 148      92.517  79.698 117.357  0.00  0.00           C
ATOM    243  HG2 GLN A 148      91.594  80.083 117.794  0.00  0.00           H
ATOM    244  HG3 GLN A 148      93.299  79.776 118.113  0.00  0.00           H
ATOM    245  CD  GLN A 148      92.944  80.590 116.185  0.00  0.00           C
ATOM    246  OE1 GLN A 148      92.329  81.606 115.905  0.00  0.00           O
ATOM    247  NE2 GLN A 148      93.987  80.268 115.449  0.00  0.00           N
ATOM    248 HE21 GLN A 148      94.319  80.950 114.787  0.00  0.00           H
ATOM    249 HE22 GLN A 148      94.554  79.440 115.610  0.00  0.00           H
ATOM    250  C   GLN A 148      90.435  78.727 115.388  0.00  0.00           C
ATOM    251  O   GLN A 148      89.478  79.475 115.598  0.00  0.00           O
ATOM    252  N   PHE A 149      91.020  78.635 114.193  0.00  0.00           N
ATOM    253  H   PHE A 149      91.780  77.976 114.084  0.00  0.00           H
ATOM    254  CA  PHE A 149      90.623  79.454 113.049  0.00  0.00           C
ATOM    255  HA  PHE A 149      90.609  80.499 113.363  0.00  0.00           H
ATOM    256  CB  PHE A 149      91.682  79.297 111.953  0.00  0.00           C
ATOM    257  HB2 PHE A 149      92.661  79.508 112.382  0.00  0.00           H
ATOM    258  HB3 PHE A 149      91.688  78.265 111.606  0.00  0.00           H
ATOM    259  CG  PHE A 149      91.458  80.224 110.778  0.00  0.00           C
ATOM    260  CD1 PHE A 149      91.967  81.535 110.823  0.00  0.00           C
ATOM    261  HD1 PHE A 149      92.534  81.868 111.683  0.00  0.00           H
ATOM    262  CE1 PHE A 149      91.715  82.423 109.765  0.00  0.00           C
ATOM    263  HE1 PHE A 149      92.100  83.432 109.806  0.00  0.00           H
ATOM    264  CZ  PHE A 149      90.944  82.005 108.666  0.00  0.00           C
ATOM    265  HZ  PHE A 149      90.744  82.695 107.864  0.00  0.00           H
ATOM    266  CE2 PHE A 149      90.435  80.695 108.617  0.00  0.00           C
ATOM    267  HE2 PHE A 149      89.833  80.380 107.777  0.00  0.00           H
ATOM    268  CD2 PHE A 149      90.695  79.802 109.672  0.00  0.00           C
ATOM    269  HD2 PHE A 149      90.287  78.802 109.648  0.00  0.00           H
ATOM    270  C   PHE A 149      89.214  79.102 112.540  0.00  0.00           C
ATOM    271  O   PHE A 149      88.426  79.991 112.211  0.00  0.00           O
ATOM    272  N   ALA A 150      88.856  77.813 112.529  0.00  0.00           N
ATOM    273  H   ALA A 150      89.546  77.112 112.785  0.00  0.00           H
ATOM    274  CA  ALA A 150      87.510  77.357 112.191  0.00  0.00           C
ATOM    275  HA  ALA A 150      87.255  77.735 111.200  0.00  0.00           H
ATOM    276  CB  ALA A 150      87.509  75.824 112.133  0.00  0.00           C
ATOM    277  HB1 ALA A 150      87.770  75.410 113.108  0.00  0.00           H
ATOM    278  HB2 ALA A 150      86.520  75.469 111.845  0.00  0.00           H
ATOM    279  HB3 ALA A 150      88.237  75.482 111.395  0.00  0.00           H
ATOM    280  C   ALA A 150      86.462  77.900 113.178  0.00  0.00           C
ATOM    281  O   ALA A 150      85.415  78.383 112.746  0.00  0.00           O
ATOM    282  N   LYS A 151      86.747  77.898 114.488  0.00  0.00           N
ATOM    283  H   LYS A 151      87.614  77.451 114.784  0.00  0.00           H
ATOM    284  CA  LYS A 151      85.884  78.492 115.527  0.00  0.00           C
ATOM    285  HA  LYS A 151      84.871  78.105 115.411  0.00  0.00           H
ATOM    286  CB  LYS A 151      86.406  78.093 116.915  0.00  0.00           C
ATOM    287  HB2 LYS A 151      87.496  78.153 116.928  0.00  0.00           H
ATOM    288  HB3 LYS A 151      86.015  78.779 117.668  0.00  0.00           H
ATOM    289  CG  LYS A 151      85.942  76.672 117.269  0.00  0.00           C
ATOM    290  HG2 LYS A 151      84.905  76.712 117.603  0.00  0.00           H
ATOM    291  HG3 LYS A 151      85.989  76.037 116.382  0.00  0.00           H
ATOM    292  CD  LYS A 151      86.798  76.010 118.351  0.00  0.00           C
ATOM    293  HD2 LYS A 151      86.349  75.047 118.597  0.00  0.00           H
ATOM    294  HD3 LYS A 151      87.789  75.834 117.938  0.00  0.00           H
ATOM    295  CE  LYS A 151      86.976  76.834 119.625  0.00  0.00           C
ATOM    296  HE2 LYS A 151      87.624  77.686 119.409  0.00  0.00           H
ATOM    297  HE3 LYS A 151      86.005  77.207 119.965  0.00  0.00           H
ATOM    298  NZ  LYS A 151      87.577  75.989 120.675  0.00  0.00           N
ATOM    299  HZ1 LYS A 151      88.059  76.540 121.380  0.00  0.00           H
ATOM    300  HZ2 LYS A 151      86.842  75.476 121.152  0.00  0.00           H
ATOM    301  HZ3 LYS A 151      88.224  75.309 120.268  0.00  0.00           H
ATOM    302  C   LYS A 151      85.764  80.009 115.402  0.00  0.00           C
ATOM    303  O   LYS A 151      84.656  80.524 115.539  0.00  0.00           O
ATOM    304  N   LEU A 152      86.851  80.717 115.088  0.00  0.00           N
ATOM    305  H   LEU A 152      87.742  80.230 115.050  0.00  0.00           H
ATOM    306  CA  LEU A 152      86.831  82.158 114.809  0.00  0.00           C
ATOM    307  HA  LEU A 152      86.450  82.675 115.690  0.00  0.00           H
ATOM    308  CB  LEU A 152      88.282  82.621 114.557  0.00  0.00           C
ATOM    309  HB2 LEU A 152      88.859  82.471 115.472  0.00  0.00           H
ATOM    310  HB3 LEU A 152      88.720  81.985 113.790  0.00  0.00           H
ATOM    311  CG  LEU A 152      88.441  84.081 114.096  0.00  0.00           C
ATOM    312  HG  LEU A 152      87.886  84.232 113.170  0.00  0.00           H
ATOM    313  CD1 LEU A 152      87.939  85.079 115.140  0.00  0.00           C
ATOM    314 HD11 LEU A 152      88.463  84.925 116.084  0.00  0.00           H
ATOM    315 HD12 LEU A 152      88.120  86.095 114.792  0.00  0.00           H
ATOM    316 HD13 LEU A 152      86.868  84.953 115.294  0.00  0.00           H
ATOM    317  CD2 LEU A 152      89.916  84.366 113.816  0.00  0.00           C
ATOM    318 HD21 LEU A 152      90.276  83.703 113.030  0.00  0.00           H
ATOM    319 HD22 LEU A 152      90.043  85.399 113.490  0.00  0.00           H
ATOM    320 HD23 LEU A 152      90.509  84.197 114.716  0.00  0.00           H
ATOM    321  C   LEU A 152      85.885  82.491 113.640  0.00  0.00           C
ATOM    322  O   LEU A 152      84.995  83.334 113.780  0.00  0.00           O
ATOM    323  N   LEU A 153      86.023  81.777 112.516  0.00  0.00           N
ATOM    324  H   LEU A 153      86.788  81.109 112.467  0.00  0.00           H
ATOM    325  CA  LEU A 153      85.144  81.908 111.350  0.00  0.00           C
ATOM    326  HA  LEU A 153      85.152  82.953 111.039  0.00  0.00           H
ATOM    327  CB  LEU A 153      85.741  81.052 110.210  0.00  0.00           C
ATOM    328  HB2 LEU A 153      86.766  81.393 110.054  0.00  0.00           H
ATOM    329  HB3 LEU A 153      85.806  80.015 110.542  0.00  0.00           H
ATOM    330  CG  LEU A 153      85.051  81.069 108.827  0.00  0.00           C
ATOM    331  HG  LEU A 153      85.738  80.585 108.133  0.00  0.00           H
ATOM    332  CD1 LEU A 153      83.742  80.277 108.767  0.00  0.00           C
ATOM    333 HD11 LEU A 153      82.937  80.809 109.270  0.00  0.00           H
ATOM    334 HD12 LEU A 153      83.457  80.137 107.723  0.00  0.00           H
ATOM    335 HD13 LEU A 153      83.878  79.296 109.224  0.00  0.00           H
ATOM    336  CD2 LEU A 153      84.803  82.486 108.310  0.00  0.00           C
ATOM    337 HD21 LEU A 153      85.740  83.041 108.302  0.00  0.00           H
ATOM    338 HD22 LEU A 153      84.416  82.444 107.290  0.00  0.00           H
ATOM    339 HD23 LEU A 153      84.078  83.003 108.937  0.00  0.00           H
ATOM    340  C   LEU A 153      83.688  81.549 111.700  0.00  0.00           C
ATOM    341  O   LEU A 153      82.773  82.321 111.404  0.00  0.00           O
ATOM    342  N   LYS A 154      83.459  80.414 112.372  0.00  0.00           N
ATOM    343  H   LYS A 154      84.258  79.820 112.579  0.00  0.00           H
ATOM    344  CA  LYS A 154      82.118  79.918 112.722  0.00  0.00           C
ATOM    345  HA  LYS A 154      81.522  79.908 111.809  0.00  0.00           H
ATOM    346  CB  LYS A 154      82.228  78.469 113.234  0.00  0.00           C
ATOM    347  HB2 LYS A 154      82.906  77.919 112.581  0.00  0.00           H
ATOM    348  HB3 LYS A 154      82.643  78.469 114.243  0.00  0.00           H
ATOM    349  CG  LYS A 154      80.884  77.720 113.221  0.00  0.00           C
ATOM    350  HG2 LYS A 154      80.168  78.247 113.849  0.00  0.00           H
ATOM    351  HG3 LYS A 154      80.502  77.696 112.200  0.00  0.00           H
ATOM    352  CD  LYS A 154      81.051  76.280 113.743  0.00  0.00           C
ATOM    353  HD2 LYS A 154      81.839  75.766 113.191  0.00  0.00           H
ATOM    354  HD3 LYS A 154      81.347  76.331 114.792  0.00  0.00           H
ATOM    355  CE  LYS A 154      79.744  75.477 113.650  0.00  0.00           C
ATOM    356  HE2 LYS A 154      79.750  74.701 114.423  0.00  0.00           H
ATOM    357  HE3 LYS A 154      78.904  76.145 113.857  0.00  0.00           H
ATOM    358  NZ  LYS A 154      79.562  74.828 112.329  0.00  0.00           N
ATOM    359  HZ1 LYS A 154      80.161  74.011 112.232  0.00  0.00           H
ATOM    360  HZ2 LYS A 154      78.598  74.519 112.223  0.00  0.00           H
ATOM    361  HZ3 LYS A 154      79.758  75.462 111.553  0.00  0.00           H
ATOM    362  C   LYS A 154      81.389  80.848 113.702  0.00  0.00           C
ATOM    363  O   LYS A 154      80.224  81.150 113.468  0.00  0.00           O
ATOM    364  N   GLN A 155      82.053  81.374 114.736  0.00  0.00           N
ATOM    365  H   GLN A 155      83.013  81.088 114.893  0.00  0.00           H
ATOM    366  CA  GLN A 155      81.437  82.319 115.684  0.00  0.00           C
ATOM    367  HA  GLN A 155      80.475  81.903 115.980  0.00  0.00           H
ATOM    368  CB  GLN A 155      82.305  82.428 116.952  0.00  0.00           C
ATOM    369  HB2 GLN A 155      82.513  81.424 117.327  0.00  0.00           H
ATOM    370  HB3 GLN A 155      83.258  82.886 116.683  0.00  0.00           H
ATOM    371  CG  GLN A 155      81.673  83.252 118.097  0.00  0.00           C
ATOM    372  HG2 GLN A 155      82.415  83.360 118.889  0.00  0.00           H
ATOM    373  HG3 GLN A 155      81.438  84.254 117.740  0.00  0.00           H
ATOM    374  CD  GLN A 155      80.413  82.642 118.724  0.00  0.00           C
ATOM    375  OE1 GLN A 155      79.980  81.540 118.413  0.00  0.00           O
ATOM    376  NE2 GLN A 155      79.778  83.334 119.643  0.00  0.00           N
ATOM    377 HE21 GLN A 155      78.929  82.936 120.032  0.00  0.00           H
ATOM    378 HE22 GLN A 155      80.138  84.212 119.994  0.00  0.00           H
ATOM    379  C   GLN A 155      81.155  83.692 115.042  0.00  0.00           C
ATOM    380  O   GLN A 155      80.095  84.277 115.287  0.00  0.00           O
ATOM    381  N   LYS A 156      82.031  84.183 114.148  0.00  0.00           N
ATOM    382  H   LYS A 156      82.910  83.691 114.004  0.00  0.00           H
ATOM    383  CA  LYS A 156      81.730  85.349 113.293  0.00  0.00           C
ATOM    384  HA  LYS A 156      81.478  86.199 113.930  0.00  0.00           H
ATOM    385  CB  LYS A 156      82.970  85.716 112.450  0.00  0.00           C
ATOM    386  HB2 LYS A 156      83.822  85.886 113.111  0.00  0.00           H
ATOM    387  HB3 LYS A 156      83.219  84.867 111.812  0.00  0.00           H
ATOM    388  CG  LYS A 156      82.782  86.947 111.540  0.00  0.00           C
ATOM    389  HG2 LYS A 156      83.536  86.908 110.752  0.00  0.00           H
ATOM    390  HG3 LYS A 156      81.816  86.878 111.045  0.00  0.00           H
ATOM    391  CD  LYS A 156      82.882  88.321 112.231  0.00  0.00           C
ATOM    392  HD2 LYS A 156      82.451  89.065 111.557  0.00  0.00           H
ATOM    393  HD3 LYS A 156      82.317  88.330 113.164  0.00  0.00           H
ATOM    394  CE  LYS A 156      84.354  88.682 112.480  0.00  0.00           C
ATOM    395  HE2 LYS A 156      84.744  88.121 113.333  0.00  0.00           H
ATOM    396  HE3 LYS A 156      84.913  88.375 111.593  0.00  0.00           H
ATOM    397  NZ  LYS A 156      84.569  90.138 112.661  0.00  0.00           N
ATOM    398  HZ1 LYS A 156      84.444  90.483 113.599  0.00  0.00           H
ATOM    399  HZ2 LYS A 156      85.484  90.421 112.320  0.00  0.00           H
ATOM    400  HZ3 LYS A 156      83.933  90.701 112.088  0.00  0.00           H
ATOM    401  C   LYS A 156      80.490  85.073 112.427  0.00  0.00           C
ATOM    402  O   LYS A 156      79.576  85.891 112.389  0.00  0.00           O
ATOM    403  N   ARG A 157      80.396  83.895 111.797  0.00  0.00           N
ATOM    404  H   ARG A 157      81.197  83.271 111.839  0.00  0.00           H
ATOM    405  CA  ARG A 157      79.227  83.498 110.991  0.00  0.00           C
ATOM    406  HA  ARG A 157      79.049  84.291 110.262  0.00  0.00           H
ATOM    407  CB  ARG A 157      79.550  82.202 110.218  0.00  0.00           C
ATOM    408  HB2 ARG A 157      80.542  82.283 109.772  0.00  0.00           H
ATOM    409  HB3 ARG A 157      79.536  81.346 110.895  0.00  0.00           H
ATOM    410  CG  ARG A 157      78.530  81.994 109.092  0.00  0.00           C
ATOM    411  HG2 ARG A 157      77.540  81.918 109.535  0.00  0.00           H
ATOM    412  HG3 ARG A 157      78.549  82.873 108.451  0.00  0.00           H
ATOM    413  CD  ARG A 157      78.791  80.773 108.196  0.00  0.00           C
ATOM    414  HD2 ARG A 157      78.100  80.808 107.351  0.00  0.00           H
ATOM    415  HD3 ARG A 157      79.805  80.842 107.800  0.00  0.00           H
ATOM    416  NE  ARG A 157      78.641  79.478 108.884  0.00  0.00           N
ATOM    417  HE  ARG A 157      79.386  78.795 108.764  0.00  0.00           H
ATOM    418  CZ  ARG A 157      77.543  78.951 109.387  0.00  0.00           C
ATOM    419  NH1 ARG A 157      76.374  79.523 109.340  0.00  0.00           N
ATOM    420 HH11 ARG A 157      76.251  80.422 108.883  0.00  0.00           H
ATOM    421 HH12 ARG A 157      75.573  78.974 109.624  0.00  0.00           H
ATOM    422  NH2 ARG A 157      77.589  77.780 109.946  0.00  0.00           N
ATOM    423 HH21 ARG A 157      78.460  77.246 109.893  0.00  0.00           H
ATOM    424 HH22 ARG A 157      76.714  77.334 110.180  0.00  0.00           H
ATOM    425  C   ARG A 157      77.936  83.399 111.821  0.00  0.00           C
ATOM    426  O   ARG A 157      76.908  83.904 111.383  0.00  0.00           O
ATOM    427  N   ILE A 158      77.987  82.832 113.028  0.00  0.00           N
ATOM    428  H   ILE A 158      78.864  82.392 113.287  0.00  0.00           H
ATOM    429  CA  ILE A 158      76.851  82.694 113.967  0.00  0.00           C
ATOM    430  HA  ILE A 158      76.026  82.208 113.445  0.00  0.00           H
ATOM    431  CB  ILE A 158      77.283  81.777 115.146  0.00  0.00           C
ATOM    432  HB  ILE A 158      78.294  82.062 115.440  0.00  0.00           H
ATOM    433  CG2 ILE A 158      76.397  81.910 116.399  0.00  0.00           C
ATOM    434 HG21 ILE A 158      75.367  81.655 116.155  0.00  0.00           H
ATOM    435 HG22 ILE A 158      76.748  81.245 117.188  0.00  0.00           H
ATOM    436 HG23 ILE A 158      76.444  82.920 116.804  0.00  0.00           H
ATOM    437  CG1 ILE A 158      77.299  80.304 114.672  0.00  0.00           C
ATOM    438 HG12 ILE A 158      76.274  79.948 114.559  0.00  0.00           H
ATOM    439 HG13 ILE A 158      77.775  80.240 113.693  0.00  0.00           H
ATOM    440  CD1 ILE A 158      78.056  79.353 115.610  0.00  0.00           C
ATOM    441 HD11 ILE A 158      77.545  79.266 116.568  0.00  0.00           H
ATOM    442 HD12 ILE A 158      78.100  78.362 115.156  0.00  0.00           H
ATOM    443 HD13 ILE A 158      79.071  79.716 115.772  0.00  0.00           H
ATOM    444  C   ILE A 158      76.312  84.052 114.458  0.00  0.00           C
ATOM    445  O   ILE A 158      75.102  84.191 114.671  0.00  0.00           O
ATOM    446  N   THR A 159      77.185  85.048 114.635  0.00  0.00           N
ATOM    447  H   THR A 159      78.165  84.851 114.472  0.00  0.00           H
ATOM    448  CA  THR A 159      76.824  86.409 115.087  0.00  0.00           C
ATOM    449  HA  THR A 159      75.953  86.338 115.739  0.00  0.00           H
ATOM    450  CB  THR A 159      77.954  87.031 115.924  0.00  0.00           C
ATOM    451  HB  THR A 159      77.725  88.083 116.096  0.00  0.00           H
ATOM    452  CG2 THR A 159      78.105  86.345 117.283  0.00  0.00           C
ATOM    453 HG21 THR A 159      78.334  85.287 117.161  0.00  0.00           H
ATOM    454 HG22 THR A 159      78.908  86.824 117.846  0.00  0.00           H
ATOM    455 HG23 THR A 159      77.178  86.446 117.848  0.00  0.00           H
ATOM    456  OG1 THR A 159      79.200  86.938 115.275  0.00  0.00           O
ATOM    457  HG1 THR A 159      79.513  86.025 115.376  0.00  0.00           H
ATOM    458  C   THR A 159      76.409  87.347 113.941  0.00  0.00           C
ATOM    459  O   THR A 159      75.528  88.190 114.132  0.00  0.00           O
ATOM    460  N   LEU A 160      76.954  87.164 112.731  0.00  0.00           N
ATOM    461  H   LEU A 160      77.758  86.549 112.656  0.00  0.00           H
ATOM    462  CA  LEU A 160      76.424  87.769 111.497  0.00  0.00           C
ATOM    463  HA  LEU A 160      76.215  88.824 111.677  0.00  0.00           H
ATOM    464  CB  LEU A 160      77.472  87.653 110.370  0.00  0.00           C
ATOM    465  HB2 LEU A 160      77.771  86.608 110.284  0.00  0.00           H
ATOM    466  HB3 LEU A 160      77.001  87.937 109.428  0.00  0.00           H
ATOM    467  CG  LEU A 160      78.731  88.525 110.552  0.00  0.00           C
ATOM    468  HG  LEU A 160      79.173  88.342 111.530  0.00  0.00           H
ATOM    469  CD1 LEU A 160      79.761  88.163 109.480  0.00  0.00           C
ATOM    470 HD11 LEU A 160      79.362  88.385 108.491  0.00  0.00           H
ATOM    471 HD12 LEU A 160      80.671  88.743 109.631  0.00  0.00           H
ATOM    472 HD13 LEU A 160      80.000  87.103 109.541  0.00  0.00           H
ATOM    473  CD2 LEU A 160      78.428  90.019 110.422  0.00  0.00           C
ATOM    474 HD21 LEU A 160      77.767  90.340 111.225  0.00  0.00           H
ATOM    475 HD22 LEU A 160      79.355  90.590 110.494  0.00  0.00           H
ATOM    476 HD23 LEU A 160      77.955  90.226 109.462  0.00  0.00           H
ATOM    477  C   LEU A 160      75.094  87.134 111.044  0.00  0.00           C
ATOM    478  O   LEU A 160      74.280  87.809 110.423  0.00  0.00           O
ATOM    479  N   GLY A 161      74.869  85.852 111.351  0.00  0.00           N
ATOM    480  H   GLY A 161      75.618  85.345 111.805  0.00  0.00           H
ATOM    481  CA  GLY A 161      73.693  85.070 110.942  0.00  0.00           C
ATOM    482  HA2 GLY A 161      73.540  84.270 111.665  0.00  0.00           H
ATOM    483  HA3 GLY A 161      72.812  85.713 110.951  0.00  0.00           H
ATOM    484  C   GLY A 161      73.791  84.429 109.548  0.00  0.00           C
ATOM    485  O   GLY A 161      72.857  83.758 109.120  0.00  0.00           O
ATOM    486  N   TYR A 162      74.907  84.623 108.838  0.00  0.00           N
ATOM    487  H   TYR A 162      75.647  85.142 109.281  0.00  0.00           H
ATOM    488  CA  TYR A 162      75.091  84.227 107.436  0.00  0.00           C
ATOM    489  HA  TYR A 162      74.287  84.664 106.841  0.00  0.00           H
ATOM    490  CB  TYR A 162      76.430  84.797 106.933  0.00  0.00           C
ATOM    491  HB2 TYR A 162      77.211  84.481 107.624  0.00  0.00           H
ATOM    492  HB3 TYR A 162      76.661  84.336 105.975  0.00  0.00           H
ATOM    493  CG  TYR A 162      76.562  86.306 106.756  0.00  0.00           C
ATOM    494  CD1 TYR A 162      77.801  86.817 106.318  0.00  0.00           C
ATOM    495  HD1 TYR A 162      78.614  86.134 106.124  0.00  0.00           H
ATOM    496  CE1 TYR A 162      77.986  88.199 106.123  0.00  0.00           C
ATOM    497  HE1 TYR A 162      78.938  88.581 105.784  0.00  0.00           H
ATOM    498  CZ  TYR A 162      76.921  89.089 106.371  0.00  0.00           C
ATOM    499  OH  TYR A 162      77.075  90.428 106.189  0.00  0.00           O
ATOM    500  HH  TYR A 162      77.997  90.738 106.258  0.00  0.00           H
ATOM    501  CE2 TYR A 162      75.677  88.583 106.805  0.00  0.00           C
ATOM    502  HE2 TYR A 162      74.859  89.261 106.998  0.00  0.00           H
ATOM    503  CD2 TYR A 162      75.497  87.201 106.996  0.00  0.00           C
ATOM    504  HD2 TYR A 162      74.531  86.848 107.331  0.00  0.00           H
ATOM    505  C   TYR A 162      75.041  82.703 107.206  0.00  0.00           C
ATOM    506  O   TYR A 162      75.629  81.911 107.950  0.00  0.00           O
ATOM    507  N   THR A 163      74.401  82.286 106.112  0.00  0.00           N
ATOM    508  H   THR A 163      73.963  82.988 105.516  0.00  0.00           H
ATOM    509  CA  THR A 163      74.466  80.910 105.593  0.00  0.00           C
ATOM    510  HA  THR A 163      74.368  80.213 106.425  0.00  0.00           H
ATOM    511  CB  THR A 163      73.327  80.618 104.599  0.00  0.00           C
ATOM    512  HB  THR A 163      73.353  79.555 104.356  0.00  0.00           H
ATOM    513  CG2 THR A 163      71.931  80.939 105.130  0.00  0.00           C
ATOM    514 HG21 THR A 163      71.829  82.008 105.321  0.00  0.00           H
ATOM    515 HG22 THR A 163      71.189  80.636 104.392  0.00  0.00           H
ATOM    516 HG23 THR A 163      71.756  80.389 106.056  0.00  0.00           H
ATOM    517  OG1 THR A 163      73.528  81.337 103.408  0.00  0.00           O
ATOM    518  HG1 THR A 163      73.342  82.281 103.616  0.00  0.00           H
ATOM    519  C   THR A 163      75.806  80.637 104.895  0.00  0.00           C
ATOM    520  O   THR A 163      76.573  81.550 104.583  0.00  0.00           O
ATOM    521  N   GLN A 164      76.087  79.369 104.582  0.00  0.00           N
ATOM    522  H   GLN A 164      75.460  78.630 104.873  0.00  0.00           H
ATOM    523  CA  GLN A 164      77.233  79.010 103.740  0.00  0.00           C
ATOM    524  HA  GLN A 164      78.129  79.467 104.160  0.00  0.00           H
ATOM    525  CB  GLN A 164      77.426  77.489 103.747  0.00  0.00           C
ATOM    526  HB2 GLN A 164      76.518  76.982 103.424  0.00  0.00           H
ATOM    527  HB3 GLN A 164      78.199  77.250 103.022  0.00  0.00           H
ATOM    528  CG  GLN A 164      77.883  76.966 105.117  0.00  0.00           C
ATOM    529  HG2 GLN A 164      78.463  76.057 104.966  0.00  0.00           H
ATOM    530  HG3 GLN A 164      78.551  77.691 105.583  0.00  0.00           H
ATOM    531  CD  GLN A 164      76.751  76.639 106.089  0.00  0.00           C
ATOM    532  OE1 GLN A 164      75.559  76.685 105.786  0.00  0.00           O
ATOM    533  NE2 GLN A 164      77.091  76.338 107.316  0.00  0.00           N
ATOM    534 HE21 GLN A 164      76.377  76.104 107.980  0.00  0.00           H
ATOM    535 HE22 GLN A 164      78.078  76.414 107.582  0.00  0.00           H
ATOM    536  C   GLN A 164      77.119  79.535 102.297  0.00  0.00           C
ATOM    537  O   GLN A 164      78.149  79.770 101.667  0.00  0.00           O
ATOM    538  N   ALA A 165      75.906  79.770 101.784  0.00  0.00           N
ATOM    539  H   ALA A 165      75.088  79.596 102.350  0.00  0.00           H
ATOM    540  CA  ALA A 165      75.703  80.431 100.492  0.00  0.00           C
ATOM    541  HA  ALA A 165      76.351  79.968  99.747  0.00  0.00           H
ATOM    542  CB  ALA A 165      74.248  80.225 100.053  0.00  0.00           C
ATOM    543  HB1 ALA A 165      73.566  80.698 100.759  0.00  0.00           H
ATOM    544  HB2 ALA A 165      74.100  80.671  99.068  0.00  0.00           H
ATOM    545  HB3 ALA A 165      74.023  79.159  99.992  0.00  0.00           H
ATOM    546  C   ALA A 165      76.087  81.918 100.549  0.00  0.00           C
ATOM    547  O   ALA A 165      76.762  82.411  99.650  0.00  0.00           O
ATOM    548  N   ASP A 166      75.753  82.621 101.635  0.00  0.00           N
ATOM    549  H   ASP A 166      75.177  82.175 102.339  0.00  0.00           H
ATOM    550  CA  ASP A 166      76.174  84.014 101.836  0.00  0.00           C
ATOM    551  HA  ASP A 166      75.854  84.599 100.973  0.00  0.00           H
ATOM    552  CB  ASP A 166      75.496  84.603 103.079  0.00  0.00           C
ATOM    553  HB2 ASP A 166      75.871  84.081 103.955  0.00  0.00           H
ATOM    554  HB3 ASP A 166      75.765  85.657 103.169  0.00  0.00           H
ATOM    555  CG  ASP A 166      73.975  84.473 103.041  0.00  0.00           C
ATOM    556  OD1 ASP A 166      73.342  84.888 102.045  0.00  0.00           O
ATOM    557  OD2 ASP A 166      73.408  83.889 103.993  0.00  0.00           O
ATOM    558  C   ASP A 166      77.704  84.138 101.940  0.00  0.00           C
ATOM    559  O   ASP A 166      78.294  85.031 101.331  0.00  0.00           O
ATOM    560  N   VAL A 167      78.380  83.209 102.629  0.00  0.00           N
ATOM    561  H   VAL A 167      77.845  82.513 103.139  0.00  0.00           H
ATOM    562  CA  VAL A 167      79.856  83.118 102.604  0.00  0.00           C
ATOM    563  HA  VAL A 167      80.272  84.074 102.919  0.00  0.00           H
ATOM    564  CB  VAL A 167      80.376  82.041 103.580  0.00  0.00           C
ATOM    565  HB  VAL A 167      79.925  81.082 103.326  0.00  0.00           H
ATOM    566  CG1 VAL A 167      81.903  81.890 103.520  0.00  0.00           C
ATOM    567 HG11 VAL A 167      82.382  82.850 103.723  0.00  0.00           H
ATOM    568 HG12 VAL A 167      82.236  81.160 104.258  0.00  0.00           H
ATOM    569 HG13 VAL A 167      82.212  81.541 102.535  0.00  0.00           H
ATOM    570  CG2 VAL A 167      80.013  82.377 105.032  0.00  0.00           C
ATOM    571 HG21 VAL A 167      78.933  82.457 105.148  0.00  0.00           H
ATOM    572 HG22 VAL A 167      80.376  81.587 105.688  0.00  0.00           H
ATOM    573 HG23 VAL A 167      80.473  83.321 105.322  0.00  0.00           H
ATOM    574  C   VAL A 167      80.363  82.857 101.177  0.00  0.00           C
ATOM    575  O   VAL A 167      81.246  83.562 100.695  0.00  0.00           O
ATOM    576  N   GLY A 168      79.769  81.889 100.475  0.00  0.00           N
ATOM    577  H   GLY A 168      79.037  81.346 100.922  0.00  0.00           H
ATOM    578  CA  GLY A 168      80.156  81.504  99.118  0.00  0.00           C
ATOM    579  HA2 GLY A 168      81.173  81.124  99.134  0.00  0.00           H
ATOM    580  HA3 GLY A 168      79.487  80.707  98.796  0.00  0.00           H
ATOM    581  C   GLY A 168      80.062  82.636  98.087  0.00  0.00           C
ATOM    582  O   GLY A 168      80.993  82.848  97.304  0.00  0.00           O
ATOM    583  N   LEU A 169      78.963  83.398  98.114  0.00  0.00           N
ATOM    584  H   LEU A 169      78.219  83.135  98.754  0.00  0.00           H
ATOM    585  CA  LEU A 169      78.737  84.536  97.220  0.00  0.00           C
ATOM    586  HA  LEU A 169      79.157  84.296  96.242  0.00  0.00           H
ATOM    587  CB  LEU A 169      77.229  84.786  97.025  0.00  0.00           C
ATOM    588  HB2 LEU A 169      76.706  84.719  97.980  0.00  0.00           H
ATOM    589  HB3 LEU A 169      77.134  85.809  96.662  0.00  0.00           H
ATOM    590  CG  LEU A 169      76.544  83.885  95.975  0.00  0.00           C
ATOM    591  HG  LEU A 169      77.149  83.878  95.069  0.00  0.00           H
ATOM    592  CD1 LEU A 169      76.322  82.441  96.426  0.00  0.00           C
ATOM    593 HD11 LEU A 169      75.675  82.418  97.302  0.00  0.00           H
ATOM    594 HD12 LEU A 169      75.849  81.877  95.622  0.00  0.00           H
ATOM    595 HD13 LEU A 169      77.270  81.965  96.664  0.00  0.00           H
ATOM    596  CD2 LEU A 169      75.170  84.464  95.627  0.00  0.00           C
ATOM    597 HD21 LEU A 169      75.277  85.475  95.236  0.00  0.00           H
ATOM    598 HD22 LEU A 169      74.700  83.852  94.857  0.00  0.00           H
ATOM    599 HD23 LEU A 169      74.533  84.483  96.511  0.00  0.00           H
ATOM    600  C   LEU A 169      79.460  85.813  97.679  0.00  0.00           C
ATOM    601  O   LEU A 169      79.906  86.561  96.816  0.00  0.00           O
ATOM    602  N   THR A 170      79.659  86.071  98.982  0.00  0.00           N
ATOM    603  H   THR A 170      79.270  85.443  99.677  0.00  0.00           H
ATOM    604  CA  THR A 170      80.478  87.228  99.421  0.00  0.00           C
ATOM    605  HA  THR A 170      80.123  88.112  98.889  0.00  0.00           H
ATOM    606  CB  THR A 170      80.388  87.547 100.924  0.00  0.00           C
ATOM    607  HB  THR A 170      81.168  88.273 101.157  0.00  0.00           H
ATOM    608  CG2 THR A 170      79.060  88.167 101.346  0.00  0.00           C
ATOM    609 HG21 THR A 170      78.233  87.487 101.162  0.00  0.00           H
ATOM    610 HG22 THR A 170      79.091  88.415 102.407  0.00  0.00           H
ATOM    611 HG23 THR A 170      78.891  89.076 100.774  0.00  0.00           H
ATOM    612  OG1 THR A 170      80.605  86.412 101.721  0.00  0.00           O
ATOM    613  HG1 THR A 170      79.808  85.859 101.620  0.00  0.00           H
ATOM    614  C   THR A 170      81.950  87.066  99.033  0.00  0.00           C
ATOM    615  O   THR A 170      82.581  88.045  98.638  0.00  0.00           O
ATOM    616  N   LEU A 171      82.490  85.842  99.036  0.00  0.00           N
ATOM    617  H   LEU A 171      81.956  85.075  99.435  0.00  0.00           H
ATOM    618  CA  LEU A 171      83.787  85.550  98.408  0.00  0.00           C
ATOM    619  HA  LEU A 171      84.535  86.230  98.818  0.00  0.00           H
ATOM    620  CB  LEU A 171      84.204  84.104  98.732  0.00  0.00           C
ATOM    621  HB2 LEU A 171      83.394  83.440  98.427  0.00  0.00           H
ATOM    622  HB3 LEU A 171      85.082  83.853  98.138  0.00  0.00           H
ATOM    623  CG  LEU A 171      84.530  83.848 100.218  0.00  0.00           C
ATOM    624  HG  LEU A 171      83.750  84.265 100.852  0.00  0.00           H
ATOM    625  CD1 LEU A 171      84.610  82.343 100.477  0.00  0.00           C
ATOM    626 HD11 LEU A 171      85.383  81.894  99.853  0.00  0.00           H
ATOM    627 HD12 LEU A 171      84.833  82.162 101.527  0.00  0.00           H
ATOM    628 HD13 LEU A 171      83.647  81.888 100.242  0.00  0.00           H
ATOM    629  CD2 LEU A 171      85.867  84.473 100.627  0.00  0.00           C
ATOM    630 HD21 LEU A 171      85.826  85.554 100.502  0.00  0.00           H
ATOM    631 HD22 LEU A 171      86.065  84.257 101.677  0.00  0.00           H
ATOM    632 HD23 LEU A 171      86.673  84.065 100.016  0.00  0.00           H
ATOM    633  C   LEU A 171      83.761  85.808  96.887  0.00  0.00           C
ATOM    634  O   LEU A 171      84.743  86.305  96.338  0.00  0.00           O
ATOM    635  N   GLY A 172      82.624  85.574  96.222  0.00  0.00           N
ATOM    636  H   GLY A 172      81.855  85.162  96.730  0.00  0.00           H
ATOM    637  CA  GLY A 172      82.386  85.992  94.835  0.00  0.00           C
ATOM    638  HA2 GLY A 172      83.148  85.554  94.188  0.00  0.00           H
ATOM    639  HA3 GLY A 172      81.410  85.627  94.517  0.00  0.00           H
ATOM    640  C   GLY A 172      82.407  87.516  94.641  0.00  0.00           C
ATOM    641  O   GLY A 172      83.060  88.000  93.726  0.00  0.00           O
ATOM    642  N   VAL A 173      81.785  88.301  95.526  0.00  0.00           N
ATOM    643  H   VAL A 173      81.210  87.855  96.234  0.00  0.00           H
ATOM    644  CA  VAL A 173      81.846  89.779  95.472  0.00  0.00           C
ATOM    645  HA  VAL A 173      81.495  90.101  94.490  0.00  0.00           H
ATOM    646  CB  VAL A 173      80.922  90.414  96.537  0.00  0.00           C
ATOM    647  HB  VAL A 173      81.206  90.045  97.522  0.00  0.00           H
ATOM    648  CG1 VAL A 173      81.010  91.946  96.560  0.00  0.00           C
ATOM    649 HG11 VAL A 173      80.826  92.344  95.561  0.00  0.00           H
ATOM    650 HG12 VAL A 173      80.268  92.352  97.247  0.00  0.00           H
ATOM    651 HG13 VAL A 173      81.994  92.265  96.900  0.00  0.00           H
ATOM    652  CG2 VAL A 173      79.449  90.061  96.296  0.00  0.00           C
ATOM    653 HG21 VAL A 173      79.308  88.983  96.283  0.00  0.00           H
ATOM    654 HG22 VAL A 173      78.832  90.472  97.096  0.00  0.00           H
ATOM    655 HG23 VAL A 173      79.120  90.471  95.342  0.00  0.00           H
ATOM    656  C   VAL A 173      83.292  90.289  95.617  0.00  0.00           C
ATOM    657  O   VAL A 173      83.686  91.253  94.950  0.00  0.00           O
ATOM    658  N   LEU A 174      84.102  89.633  96.456  0.00  0.00           N
ATOM    659  H   LEU A 174      83.699  88.873  96.994  0.00  0.00           H
ATOM    660  CA  LEU A 174      85.512  89.974  96.691  0.00  0.00           C
ATOM    661  HA  LEU A 174      85.606  91.056  96.759  0.00  0.00           H
ATOM    662  CB  LEU A 174      85.958  89.359  98.029  0.00  0.00           C
ATOM    663  HB2 LEU A 174      85.734  88.293  98.006  0.00  0.00           H
ATOM    664  HB3 LEU A 174      87.040  89.465  98.122  0.00  0.00           H
ATOM    665  CG  LEU A 174      85.303  89.984  99.276  0.00  0.00           C
ATOM    666  HG  LEU A 174      84.223  90.034  99.147  0.00  0.00           H
ATOM    667  CD1 LEU A 174      85.599  89.110 100.496  0.00  0.00           C
ATOM    668 HD11 LEU A 174      86.676  89.042 100.655  0.00  0.00           H
ATOM    669 HD12 LEU A 174      85.126  89.538 101.379  0.00  0.00           H
ATOM    670 HD13 LEU A 174      85.193  88.115 100.325  0.00  0.00           H
ATOM    671  CD2 LEU A 174      85.824  91.395  99.556  0.00  0.00           C
ATOM    672 HD21 LEU A 174      85.541  92.062  98.742  0.00  0.00           H
ATOM    673 HD22 LEU A 174      85.381  91.775 100.476  0.00  0.00           H
ATOM    674 HD23 LEU A 174      86.910  91.385  99.656  0.00  0.00           H
ATOM    675  C   LEU A 174      86.468  89.533  95.565  0.00  0.00           C
ATOM    676  O   LEU A 174      87.439  90.246  95.303  0.00  0.00           O
ATOM    677  N   PHE A 175      86.227  88.383  94.923  0.00  0.00           N
ATOM    678  H   PHE A 175      85.445  87.826  95.251  0.00  0.00           H
ATOM    679  CA  PHE A 175      87.203  87.711  94.040  0.00  0.00           C
ATOM    680  HA  PHE A 175      87.981  88.430  93.780  0.00  0.00           H
ATOM    681  CB  PHE A 175      87.878  86.563  94.816  0.00  0.00           C
ATOM    682  HB2 PHE A 175      87.152  85.756  94.932  0.00  0.00           H
ATOM    683  HB3 PHE A 175      88.701  86.173  94.217  0.00  0.00           H
ATOM    684  CG  PHE A 175      88.429  86.934  96.188  0.00  0.00           C
ATOM    685  CD1 PHE A 175      89.436  87.912  96.306  0.00  0.00           C
ATOM    686  HD1 PHE A 175      89.820  88.401  95.422  0.00  0.00           H
ATOM    687  CE1 PHE A 175      89.922  88.281  97.574  0.00  0.00           C
ATOM    688  HE1 PHE A 175      90.679  89.050  97.658  0.00  0.00           H
ATOM    689  CZ  PHE A 175      89.408  87.669  98.730  0.00  0.00           C
ATOM    690  HZ  PHE A 175      89.775  87.958  99.705  0.00  0.00           H
ATOM    691  CE2 PHE A 175      88.413  86.683  98.618  0.00  0.00           C
ATOM    692  HE2 PHE A 175      88.016  86.216  99.508  0.00  0.00           H
ATOM    693  CD2 PHE A 175      87.923  86.317  97.350  0.00  0.00           C
ATOM    694  HD2 PHE A 175      87.144  85.573  97.270  0.00  0.00           H
ATOM    695  C   PHE A 175      86.629  87.230  92.686  0.00  0.00           C
ATOM    696  O   PHE A 175      87.281  86.483  91.950  0.00  0.00           O
ATOM    697  N   GLY A 176      85.405  87.630  92.341  0.00  0.00           N
ATOM    698  H   GLY A 176      84.884  88.182  93.014  0.00  0.00           H
ATOM    699  CA  GLY A 176      84.662  87.246  91.135  0.00  0.00           C
ATOM    700  HA2 GLY A 176      83.842  87.951  90.988  0.00  0.00           H
ATOM    701  HA3 GLY A 176      85.319  87.308  90.268  0.00  0.00           H
ATOM    702  C   GLY A 176      84.069  85.835  91.200  0.00  0.00           C
ATOM    703  O   GLY A 176      82.858  85.655  91.087  0.00  0.00           O
ATOM    704  N   LYS A 177      84.911  84.813  91.400  0.00  0.00           N
ATOM    705  H   LYS A 177      85.888  85.037  91.542  0.00  0.00           H
ATOM    706  CA  LYS A 177      84.484  83.407  91.438  0.00  0.00           C
ATOM    707  HA  LYS A 177      83.796  83.249  90.606  0.00  0.00           H
ATOM    708  CB  LYS A 177      85.701  82.489  91.223  0.00  0.00           C
ATOM    709  HB2 LYS A 177      86.206  82.783  90.301  0.00  0.00           H
ATOM    710  HB3 LYS A 177      86.399  82.605  92.054  0.00  0.00           H
ATOM    711  CG  LYS A 177      85.280  81.014  91.110  0.00  0.00           C
ATOM    712  HG2 LYS A 177      84.848  80.689  92.058  0.00  0.00           H
ATOM    713  HG3 LYS A 177      84.524  80.923  90.330  0.00  0.00           H
ATOM    714  CD  LYS A 177      86.467  80.100  90.769  0.00  0.00           C
ATOM    715  HD2 LYS A 177      86.849  80.339  89.774  0.00  0.00           H
ATOM    716  HD3 LYS A 177      87.263  80.273  91.495  0.00  0.00           H
ATOM    717  CE  LYS A 177      86.073  78.618  90.834  0.00  0.00           C
ATOM    718  HE2 LYS A 177      86.979  78.010  90.745  0.00  0.00           H
ATOM    719  HE3 LYS A 177      85.627  78.418  91.812  0.00  0.00           H
ATOM    720  NZ  LYS A 177      85.126  78.231  89.763  0.00  0.00           N
ATOM    721  HZ1 LYS A 177      85.573  78.201  88.848  0.00  0.00           H
ATOM    722  HZ2 LYS A 177      84.750  77.299  89.938  0.00  0.00           H
ATOM    723  HZ3 LYS A 177      84.322  78.849  89.715  0.00  0.00           H
ATOM    724  C   LYS A 177      83.726  83.085  92.733  0.00  0.00           C
ATOM    725  O   LYS A 177      84.301  83.098  93.818  0.00  0.00           O
ATOM    726  N   VAL A 178      82.445  82.734  92.604  0.00  0.00           N
ATOM    727  H   VAL A 178      82.027  82.831  91.691  0.00  0.00           H
ATOM    728  CA  VAL A 178      81.602  82.230  93.703  0.00  0.00           C
ATOM    729  HA  VAL A 178      81.632  82.949  94.523  0.00  0.00           H
ATOM    730  CB  VAL A 178      80.136  82.081  93.243  0.00  0.00           C
ATOM    731  HB  VAL A 178      80.101  81.428  92.369  0.00  0.00           H
ATOM    732  CG1 VAL A 178      79.224  81.487  94.324  0.00  0.00           C
ATOM    733 HG11 VAL A 178      79.295  82.073  95.237  0.00  0.00           H
ATOM    734 HG12 VAL A 178      78.190  81.489  93.977  0.00  0.00           H
ATOM    735 HG13 VAL A 178      79.501  80.454  94.534  0.00  0.00           H
ATOM    736  CG2 VAL A 178      79.568  83.447  92.852  0.00  0.00           C
ATOM    737 HG21 VAL A 178      80.118  83.855  92.003  0.00  0.00           H
ATOM    738 HG22 VAL A 178      78.522  83.349  92.560  0.00  0.00           H
ATOM    739 HG23 VAL A 178      79.646  84.129  93.695  0.00  0.00           H
ATOM    740  C   VAL A 178      82.131  80.892  94.227  0.00  0.00           C
ATOM    741  O   VAL A 178      82.404  79.977  93.447  0.00  0.00           O
ATOM    742  N   PHE A 179      82.234  80.750  95.549  0.00  0.00           N
ATOM    743  H   PHE A 179      81.939  81.522  96.138  0.00  0.00           H
ATOM    744  CA  PHE A 179      82.561  79.481  96.206  0.00  0.00           C
ATOM    745  HA  PHE A 179      83.167  78.874  95.533  0.00  0.00           H
ATOM    746  CB  PHE A 179      83.397  79.746  97.470  0.00  0.00           C
ATOM    747  HB2 PHE A 179      82.916  80.519  98.064  0.00  0.00           H
ATOM    748  HB3 PHE A 179      83.407  78.836  98.072  0.00  0.00           H
ATOM    749  CG  PHE A 179      84.835  80.172  97.212  0.00  0.00           C
ATOM    750  CD1 PHE A 179      85.120  81.430  96.645  0.00  0.00           C
ATOM    751  HD1 PHE A 179      84.322  82.109  96.382  0.00  0.00           H
ATOM    752  CE1 PHE A 179      86.449  81.820  96.407  0.00  0.00           C
ATOM    753  HE1 PHE A 179      86.652  82.783  95.957  0.00  0.00           H
ATOM    754  CZ  PHE A 179      87.505  80.957  96.744  0.00  0.00           C
ATOM    755  HZ  PHE A 179      88.528  81.258  96.559  0.00  0.00           H
ATOM    756  CE2 PHE A 179      87.230  79.703  97.316  0.00  0.00           C
ATOM    757  HE2 PHE A 179      88.042  79.039  97.572  0.00  0.00           H
ATOM    758  CD2 PHE A 179      85.898  79.311  97.549  0.00  0.00           C
ATOM    759  HD2 PHE A 179      85.697  78.347  97.990  0.00  0.00           H
ATOM    760  C   PHE A 179      81.272  78.702  96.516  0.00  0.00           C
ATOM    761  O   PHE A 179      80.288  79.280  96.968  0.00  0.00           O
ATOM    762  N   SER A 180      81.271  77.383  96.293  0.00  0.00           N
ATOM    763  H   SER A 180      82.099  76.957  95.912  0.00  0.00           H
ATOM    764  CA  SER A 180      80.119  76.520  96.606  0.00  0.00           C
ATOM    765  HA  SER A 180      79.235  76.916  96.104  0.00  0.00           H
ATOM    766  CB  SER A 180      80.366  75.102  96.083  0.00  0.00           C
ATOM    767  HB2 SER A 180      80.344  75.116  94.993  0.00  0.00           H
ATOM    768  HB3 SER A 180      81.347  74.758  96.410  0.00  0.00           H
ATOM    769  OG  SER A 180      79.389  74.201  96.564  0.00  0.00           O
ATOM    770  HG  SER A 180      79.334  73.468  95.908  0.00  0.00           H
ATOM    771  C   SER A 180      79.832  76.474  98.110  0.00  0.00           C
ATOM    772  O   SER A 180      80.748  76.262  98.912  0.00  0.00           O
ATOM    773  N   GLN A 181      78.555  76.581  98.498  0.00  0.00           N
ATOM    774  H   GLN A 181      77.840  76.739  97.793  0.00  0.00           H
ATOM    775  CA  GLN A 181      78.132  76.440  99.893  0.00  0.00           C
ATOM    776  HA  GLN A 181      78.677  77.184 100.474  0.00  0.00           H
ATOM    777  CB  GLN A 181      76.629  76.763 100.040  0.00  0.00           C
ATOM    778  HB2 GLN A 181      76.421  76.791 101.107  0.00  0.00           H
ATOM    779  HB3 GLN A 181      76.451  77.767  99.658  0.00  0.00           H
ATOM    780  CG  GLN A 181      75.590  75.810  99.414  0.00  0.00           C
ATOM    781  HG2 GLN A 181      75.903  74.772  99.512  0.00  0.00           H
ATOM    782  HG3 GLN A 181      74.668  75.916  99.987  0.00  0.00           H
ATOM    783  CD  GLN A 181      75.247  76.098  97.951  0.00  0.00           C
ATOM    784  OE1 GLN A 181      76.009  76.682  97.194  0.00  0.00           O
ATOM    785  NE2 GLN A 181      74.078  75.711  97.496  0.00  0.00           N
ATOM    786 HE21 GLN A 181      73.889  75.808  96.514  0.00  0.00           H
ATOM    787 HE22 GLN A 181      73.368  75.352  98.128  0.00  0.00           H
ATOM    788  C   GLN A 181      78.512  75.065 100.472  0.00  0.00           C
ATOM    789  O   GLN A 181      78.908  74.977 101.633  0.00  0.00           O
ATOM    790  N   THR A 182      78.510  74.006  99.652  0.00  0.00           N
ATOM    791  H   THR A 182      78.205  74.135  98.695  0.00  0.00           H
ATOM    792  CA  THR A 182      78.950  72.661 100.055  0.00  0.00           C
ATOM    793  HA  THR A 182      78.429  72.386 100.971  0.00  0.00           H
ATOM    794  CB  THR A 182      78.565  71.636  98.976  0.00  0.00           C
ATOM    795  HB  THR A 182      79.011  71.921  98.022  0.00  0.00           H
ATOM    796  CG2 THR A 182      78.977  70.202  99.312  0.00  0.00           C
ATOM    797 HG21 THR A 182      78.576  69.919 100.285  0.00  0.00           H
ATOM    798 HG22 THR A 182      78.586  69.524  98.552  0.00  0.00           H
ATOM    799 HG23 THR A 182      80.063  70.117  99.323  0.00  0.00           H
ATOM    800  OG1 THR A 182      77.164  71.643  98.854  0.00  0.00           O
ATOM    801  HG1 THR A 182      76.933  71.111  98.065  0.00  0.00           H
ATOM    802  C   THR A 182      80.453  72.616 100.351  0.00  0.00           C
ATOM    803  O   THR A 182      80.875  71.952 101.298  0.00  0.00           O
ATOM    804  N   THR A 183      81.275  73.373  99.616  0.00  0.00           N
ATOM    805  H   THR A 183      80.888  73.914  98.852  0.00  0.00           H
ATOM    806  CA  THR A 183      82.709  73.521  99.919  0.00  0.00           C
ATOM    807  HA  THR A 183      83.141  72.527 100.028  0.00  0.00           H
ATOM    808  CB  THR A 183      83.454  74.215  98.768  0.00  0.00           C
ATOM    809  HB  THR A 183      83.036  75.206  98.593  0.00  0.00           H
ATOM    810  CG2 THR A 183      84.960  74.345  99.002  0.00  0.00           C
ATOM    811 HG21 THR A 183      85.392  73.363  99.199  0.00  0.00           H
ATOM    812 HG22 THR A 183      85.435  74.778  98.122  0.00  0.00           H
ATOM    813 HG23 THR A 183      85.152  74.999  99.852  0.00  0.00           H
ATOM    814  OG1 THR A 183      83.301  73.432  97.609  0.00  0.00           O
ATOM    815  HG1 THR A 183      83.920  73.743  96.944  0.00  0.00           H
ATOM    816  C   THR A 183      82.933  74.255 101.243  0.00  0.00           C
ATOM    817  O   THR A 183      83.787  73.841 102.026  0.00  0.00           O
ATOM    818  N   ILE A 184      82.130  75.282 101.552  0.00  0.00           N
ATOM    819  H   ILE A 184      81.442  75.584 100.870  0.00  0.00           H
ATOM    820  CA  ILE A 184      82.171  75.949 102.866  0.00  0.00           C
ATOM    821  HA  ILE A 184      83.205  76.229 103.071  0.00  0.00           H
ATOM    822  CB  ILE A 184      81.327  77.245 102.864  0.00  0.00           C
ATOM    823  HB  ILE A 184      80.298  76.959 102.669  0.00  0.00           H
ATOM    824  CG2 ILE A 184      81.359  77.939 104.239  0.00  0.00           C
ATOM    825 HG21 ILE A 184      82.386  78.168 104.526  0.00  0.00           H
ATOM    826 HG22 ILE A 184      80.781  78.861 104.203  0.00  0.00           H
ATOM    827 HG23 ILE A 184      80.922  77.296 105.005  0.00  0.00           H
ATOM    828  CG1 ILE A 184      81.724  78.252 101.757  0.00  0.00           C
ATOM    829 HG12 ILE A 184      81.519  77.810 100.785  0.00  0.00           H
ATOM    830 HG13 ILE A 184      81.083  79.131 101.840  0.00  0.00           H
ATOM    831  CD1 ILE A 184      83.187  78.719 101.765  0.00  0.00           C
ATOM    832 HD11 ILE A 184      83.855  77.873 101.606  0.00  0.00           H
ATOM    833 HD12 ILE A 184      83.337  79.434 100.957  0.00  0.00           H
ATOM    834 HD13 ILE A 184      83.429  79.203 102.710  0.00  0.00           H
ATOM    835  C   ILE A 184      81.760  74.979 103.990  0.00  0.00           C
ATOM    836  O   ILE A 184      82.455  74.907 105.003  0.00  0.00           O
ATOM    837  N   CYS A 185      80.724  74.152 103.803  0.00  0.00           N
ATOM    838  H   CYS A 185      80.129  74.288 102.991  0.00  0.00           H
ATOM    839  CA  CYS A 185      80.377  73.085 104.755  0.00  0.00           C
ATOM    840  HA  CYS A 185      80.162  73.537 105.725  0.00  0.00           H
ATOM    841  CB  CYS A 185      79.118  72.340 104.280  0.00  0.00           C
ATOM    842  HB2 CYS A 185      79.276  71.949 103.275  0.00  0.00           H
ATOM    843  HB3 CYS A 185      78.930  71.503 104.955  0.00  0.00           H
ATOM    844  SG  CYS A 185      77.668  73.432 104.292  0.00  0.00           S
ATOM    845  HG  CYS A 185      76.770  72.555 103.822  0.00  0.00           H
ATOM    846  C   CYS A 185      81.534  72.088 104.974  0.00  0.00           C
ATOM    847  O   CYS A 185      81.809  71.704 106.109  0.00  0.00           O
ATOM    848  N   ARG A 186      82.255  71.696 103.912  0.00  0.00           N
ATOM    849  H   ARG A 186      81.958  72.022 102.997  0.00  0.00           H
ATOM    850  CA  ARG A 186      83.441  70.818 104.004  0.00  0.00           C
ATOM    851  HA  ARG A 186      83.187  69.957 104.626  0.00  0.00           H
ATOM    852  CB  ARG A 186      83.826  70.309 102.602  0.00  0.00           C
ATOM    853  HB2 ARG A 186      83.924  71.160 101.929  0.00  0.00           H
ATOM    854  HB3 ARG A 186      84.790  69.802 102.661  0.00  0.00           H
ATOM    855  CG  ARG A 186      82.793  69.316 102.034  0.00  0.00           C
ATOM    856  HG2 ARG A 186      82.821  68.393 102.616  0.00  0.00           H
ATOM    857  HG3 ARG A 186      81.793  69.733 102.132  0.00  0.00           H
ATOM    858  CD  ARG A 186      83.024  68.991 100.550  0.00  0.00           C
ATOM    859  HD2 ARG A 186      82.154  68.441 100.186  0.00  0.00           H
ATOM    860  HD3 ARG A 186      83.104  69.922  99.985  0.00  0.00           H
ATOM    861  NE  ARG A 186      84.230  68.169 100.346  0.00  0.00           N
ATOM    862  HE  ARG A 186      84.812  67.984 101.158  0.00  0.00           H
ATOM    863  CZ  ARG A 186      84.604  67.540  99.248  0.00  0.00           C
ATOM    864  NH1 ARG A 186      83.962  67.619  98.121  0.00  0.00           N
ATOM    865 HH11 ARG A 186      83.150  68.197  98.030  0.00  0.00           H
ATOM    866 HH12 ARG A 186      84.309  67.066  97.339  0.00  0.00           H
ATOM    867  NH2 ARG A 186      85.659  66.783  99.263  0.00  0.00           N
ATOM    868 HH21 ARG A 186      86.189  66.691 100.120  0.00  0.00           H
ATOM    869 HH22 ARG A 186      85.930  66.309  98.407  0.00  0.00           H
ATOM    870  C   ARG A 186      84.630  71.487 104.714  0.00  0.00           C
ATOM    871  O   ARG A 186      85.428  70.781 105.332  0.00  0.00           O
ATOM    872  N   PHE A 187      84.734  72.820 104.683  0.00  0.00           N
ATOM    873  H   PHE A 187      84.080  73.334 104.105  0.00  0.00           H
ATOM    874  CA  PHE A 187      85.681  73.583 105.507  0.00  0.00           C
ATOM    875  HA  PHE A 187      86.644  73.070 105.490  0.00  0.00           H
ATOM    876  CB  PHE A 187      85.898  74.981 104.909  0.00  0.00           C
ATOM    877  HB2 PHE A 187      86.160  74.879 103.855  0.00  0.00           H
ATOM    878  HB3 PHE A 187      84.969  75.548 104.959  0.00  0.00           H
ATOM    879  CG  PHE A 187      86.995  75.768 105.603  0.00  0.00           C
ATOM    880  CD1 PHE A 187      88.344  75.548 105.261  0.00  0.00           C
ATOM    881  HD1 PHE A 187      88.596  74.826 104.498  0.00  0.00           H
ATOM    882  CE1 PHE A 187      89.368  76.247 105.924  0.00  0.00           C
ATOM    883  HE1 PHE A 187      90.401  76.064 105.667  0.00  0.00           H
ATOM    884  CZ  PHE A 187      89.047  77.165 106.940  0.00  0.00           C
ATOM    885  HZ  PHE A 187      89.837  77.691 107.458  0.00  0.00           H
ATOM    886  CE2 PHE A 187      87.704  77.386 107.289  0.00  0.00           C
ATOM    887  HE2 PHE A 187      87.457  78.083 108.077  0.00  0.00           H
ATOM    888  CD2 PHE A 187      86.678  76.692 106.619  0.00  0.00           C
ATOM    889  HD2 PHE A 187      85.648  76.855 106.899  0.00  0.00           H
ATOM    890  C   PHE A 187      85.247  73.655 106.984  0.00  0.00           C
ATOM    891  O   PHE A 187      86.063  73.395 107.863  0.00  0.00           O
ATOM    892  N   GLU A 188      83.958  73.884 107.277  0.00  0.00           N
ATOM    893  H   GLU A 188      83.326  74.114 106.515  0.00  0.00           H
ATOM    894  CA  GLU A 188      83.392  73.797 108.645  0.00  0.00           C
ATOM    895  HA  GLU A 188      83.993  74.433 109.296  0.00  0.00           H
ATOM    896  CB  GLU A 188      81.939  74.326 108.683  0.00  0.00           C
ATOM    897  HB2 GLU A 188      81.338  73.811 107.934  0.00  0.00           H
ATOM    898  HB3 GLU A 188      81.520  74.095 109.663  0.00  0.00           H
ATOM    899  CG  GLU A 188      81.820  75.847 108.476  0.00  0.00           C
ATOM    900  HG2 GLU A 188      82.567  76.344 109.098  0.00  0.00           H
ATOM    901  HG3 GLU A 188      82.040  76.088 107.435  0.00  0.00           H
ATOM    902  CD  GLU A 188      80.432  76.390 108.865  0.00  0.00           C
ATOM    903  OE1 GLU A 188      79.752  77.025 108.031  0.00  0.00           O
ATOM    904  OE2 GLU A 188      79.994  76.246 110.031  0.00  0.00           O
ATOM    905  C   GLU A 188      83.468  72.382 109.271  0.00  0.00           C
ATOM    906  O   GLU A 188      83.144  72.214 110.451  0.00  0.00           O
ATOM    907  N   ALA A 189      83.922  71.380 108.507  0.00  0.00           N
ATOM    908  H   ALA A 189      84.064  71.593 107.531  0.00  0.00           H
ATOM    909  CA  ALA A 189      84.208  70.009 108.934  0.00  0.00           C
ATOM    910  HA  ALA A 189      83.971  69.915 109.995  0.00  0.00           H
ATOM    911  CB  ALA A 189      83.263  69.077 108.160  0.00  0.00           C
ATOM    912  HB1 ALA A 189      83.493  69.117 107.095  0.00  0.00           H
ATOM    913  HB2 ALA A 189      83.382  68.053 108.514  0.00  0.00           H
ATOM    914  HB3 ALA A 189      82.229  69.384 108.318  0.00  0.00           H
ATOM    915  C   ALA A 189      85.695  69.591 108.785  0.00  0.00           C
ATOM    916  O   ALA A 189      86.015  68.421 108.992  0.00  0.00           O
ATOM    917  N   LEU A 190      86.599  70.513 108.407  0.00  0.00           N
ATOM    918  H   LEU A 190      86.270  71.464 108.287  0.00  0.00           H
ATOM    919  CA  LEU A 190      88.051  70.289 108.223  0.00  0.00           C
ATOM    920  HA  LEU A 190      88.435  71.163 107.697  0.00  0.00           H
ATOM    921  CB  LEU A 190      88.787  70.240 109.586  0.00  0.00           C
ATOM    922  HB2 LEU A 190      88.341  69.468 110.215  0.00  0.00           H
ATOM    923  HB3 LEU A 190      89.815  69.939 109.388  0.00  0.00           H
ATOM    924  CG  LEU A 190      88.873  71.565 110.376  0.00  0.00           C
ATOM    925  HG  LEU A 190      89.228  72.353 109.712  0.00  0.00           H
ATOM    926  CD1 LEU A 190      87.551  72.010 111.009  0.00  0.00           C
ATOM    927 HD11 LEU A 190      87.110  71.188 111.571  0.00  0.00           H
ATOM    928 HD12 LEU A 190      87.727  72.851 111.679  0.00  0.00           H
ATOM    929 HD13 LEU A 190      86.860  72.343 110.239  0.00  0.00           H
ATOM    930  CD2 LEU A 190      89.883  71.410 111.517  0.00  0.00           C
ATOM    931 HD21 LEU A 190      90.857  71.120 111.121  0.00  0.00           H
ATOM    932 HD22 LEU A 190      90.001  72.356 112.046  0.00  0.00           H
ATOM    933 HD23 LEU A 190      89.548  70.646 112.218  0.00  0.00           H
ATOM    934  C   LEU A 190      88.385  69.092 107.291  0.00  0.00           C
ATOM    935  O   LEU A 190      89.375  68.378 107.478  0.00  0.00           O
ATOM    936  N   GLN A 191      87.533  68.846 106.288  0.00  0.00           N
ATOM    937  H   GLN A 191      86.732  69.461 106.197  0.00  0.00           H
ATOM    938  CA  GLN A 191      87.603  67.669 105.408  0.00  0.00           C
ATOM    939  HA  GLN A 191      88.082  66.856 105.954  0.00  0.00           H
ATOM    940  CB  GLN A 191      86.156  67.240 105.106  0.00  0.00           C
ATOM    941  HB2 GLN A 191      85.640  67.130 106.062  0.00  0.00           H
ATOM    942  HB3 GLN A 191      85.642  68.024 104.550  0.00  0.00           H
ATOM    943  CG  GLN A 191      86.042  65.895 104.366  0.00  0.00           C
ATOM    944  HG2 GLN A 191      86.951  65.308 104.493  0.00  0.00           H
ATOM    945  HG3 GLN A 191      85.236  65.329 104.838  0.00  0.00           H
ATOM    946  CD  GLN A 191      85.714  66.004 102.876  0.00  0.00           C
ATOM    947  OE1 GLN A 191      85.970  66.986 102.188  0.00  0.00           O
ATOM    948  NE2 GLN A 191      85.085  64.995 102.319  0.00  0.00           N
ATOM    949 HE21 GLN A 191      84.887  65.015 101.338  0.00  0.00           H
ATOM    950 HE22 GLN A 191      84.918  64.159 102.868  0.00  0.00           H
ATOM    951  C   GLN A 191      88.429  67.897 104.126  0.00  0.00           C
ATOM    952  O   GLN A 191      88.962  66.946 103.546  0.00  0.00           O
ATOM    953  N   LEU A 192      88.545  69.153 103.684  0.00  0.00           N
ATOM    954  H   LEU A 192      88.141  69.879 104.254  0.00  0.00           H
ATOM    955  CA  LEU A 192      89.258  69.542 102.464  0.00  0.00           C
ATOM    956  HA  LEU A 192      88.870  68.943 101.641  0.00  0.00           H
ATOM    957  CB  LEU A 192      88.993  71.032 102.165  0.00  0.00           C
ATOM    958  HB2 LEU A 192      89.369  71.615 103.004  0.00  0.00           H
ATOM    959  HB3 LEU A 192      89.563  71.326 101.282  0.00  0.00           H
ATOM    960  CG  LEU A 192      87.518  71.412 101.937  0.00  0.00           C
ATOM    961  HG  LEU A 192      86.931  71.140 102.813  0.00  0.00           H
ATOM    962  CD1 LEU A 192      87.409  72.923 101.741  0.00  0.00           C
ATOM    963 HD11 LEU A 192      87.955  73.229 100.847  0.00  0.00           H
ATOM    964 HD12 LEU A 192      86.362  73.207 101.641  0.00  0.00           H
ATOM    965 HD13 LEU A 192      87.824  73.437 102.606  0.00  0.00           H
ATOM    966  CD2 LEU A 192      86.926  70.722 100.706  0.00  0.00           C
ATOM    967 HD21 LEU A 192      86.876  69.647 100.870  0.00  0.00           H
ATOM    968 HD22 LEU A 192      85.917  71.091 100.526  0.00  0.00           H
ATOM    969 HD23 LEU A 192      87.539  70.930  99.828  0.00  0.00           H
ATOM    970  C   LEU A 192      90.773  69.262 102.538  0.00  0.00           C
ATOM    971  O   LEU A 192      91.353  69.118 103.610  0.00  0.00           O
ATOM    972  N   SER A 193      91.427  69.229 101.373  0.00  0.00           N
ATOM    973  H   SER A 193      90.893  69.360 100.530  0.00  0.00           H
ATOM    974  CA  SER A 193      92.885  69.089 101.259  0.00  0.00           C
ATOM    975  HA  SER A 193      93.187  68.118 101.656  0.00  0.00           H
ATOM    976  CB  SER A 193      93.290  69.176  99.789  0.00  0.00           C
ATOM    977  HB2 SER A 193      92.820  68.364  99.243  0.00  0.00           H
ATOM    978  HB3 SER A 193      92.939  70.121  99.372  0.00  0.00           H
ATOM    979  OG  SER A 193      94.695  69.111  99.649  0.00  0.00           O
ATOM    980  HG  SER A 193      94.922  68.172  99.470  0.00  0.00           H
ATOM    981  C   SER A 193      93.621  70.196 102.015  0.00  0.00           C
ATOM    982  O   SER A 193      93.389  71.375 101.748  0.00  0.00           O
ATOM    983  N   PHE A 194      94.567  69.849 102.894  0.00  0.00           N
ATOM    984  H   PHE A 194      94.712  68.868 103.095  0.00  0.00           H
ATOM    985  CA  PHE A 194      95.313  70.855 103.659  0.00  0.00           C
ATOM    986  HA  PHE A 194      94.584  71.476 104.179  0.00  0.00           H
ATOM    987  CB  PHE A 194      96.176  70.167 104.727  0.00  0.00           C
ATOM    988  HB2 PHE A 194      95.687  69.244 105.042  0.00  0.00           H
ATOM    989  HB3 PHE A 194      97.142  69.891 104.301  0.00  0.00           H
ATOM    990  CG  PHE A 194      96.389  71.021 105.965  0.00  0.00           C
ATOM    991  CD1 PHE A 194      97.404  71.997 106.001  0.00  0.00           C
ATOM    992  HD1 PHE A 194      98.046  72.145 105.144  0.00  0.00           H
ATOM    993  CE1 PHE A 194      97.579  72.793 107.148  0.00  0.00           C
ATOM    994  HE1 PHE A 194      98.358  73.542 107.169  0.00  0.00           H
ATOM    995  CZ  PHE A 194      96.739  72.622 108.262  0.00  0.00           C
ATOM    996  HZ  PHE A 194      96.872  73.228 109.147  0.00  0.00           H
ATOM    997  CE2 PHE A 194      95.719  71.656 108.224  0.00  0.00           C
ATOM    998  HE2 PHE A 194      95.065  71.525 109.074  0.00  0.00           H
ATOM    999  CD2 PHE A 194      95.547  70.855 107.082  0.00  0.00           C
ATOM   1000  HD2 PHE A 194      94.761  70.112 107.074  0.00  0.00           H
ATOM   1001  C   PHE A 194      96.133  71.788 102.740  0.00  0.00           C
ATOM   1002  O   PHE A 194      96.190  72.995 102.975  0.00  0.00           O
ATOM   1003  N   LYS A 195      96.653  71.263 101.615  0.00  0.00           N
ATOM   1004  H   LYS A 195      96.497  70.277 101.455  0.00  0.00           H
ATOM   1005  CA  LYS A 195      97.322  72.041 100.548  0.00  0.00           C
ATOM   1006  HA  LYS A 195      98.197  72.548 100.962  0.00  0.00           H
ATOM   1007  CB  LYS A 195      97.777  71.090  99.421  0.00  0.00           C
ATOM   1008  HB2 LYS A 195      96.947  70.438  99.144  0.00  0.00           H
ATOM   1009  HB3 LYS A 195      98.025  71.692  98.544  0.00  0.00           H
ATOM   1010  CG  LYS A 195      99.013  70.231  99.753  0.00  0.00           C
ATOM   1011  HG2 LYS A 195      99.872  70.893  99.871  0.00  0.00           H
ATOM   1012  HG3 LYS A 195      98.855  69.684 100.684  0.00  0.00           H
ATOM   1013  CD  LYS A 195      99.283  69.229  98.613  0.00  0.00           C
ATOM   1014  HD2 LYS A 195      98.618  68.369  98.709  0.00  0.00           H
ATOM   1015  HD3 LYS A 195      99.053  69.714  97.663  0.00  0.00           H
ATOM   1016  CE  LYS A 195     100.741  68.758  98.518  0.00  0.00           C
ATOM   1017  HE2 LYS A 195     100.861  68.232  97.565  0.00  0.00           H
ATOM   1018  HE3 LYS A 195     101.390  69.638  98.489  0.00  0.00           H
ATOM   1019  NZ  LYS A 195     101.158  67.853  99.615  0.00  0.00           N
ATOM   1020  HZ1 LYS A 195     100.631  66.979  99.603  0.00  0.00           H
ATOM   1021  HZ2 LYS A 195     102.125  67.578  99.484  0.00  0.00           H
ATOM   1022  HZ3 LYS A 195     101.103  68.285 100.529  0.00  0.00           H
ATOM   1023  C   LYS A 195      96.429  73.144  99.953  0.00  0.00           C
ATOM   1024  O   LYS A 195      96.939  74.189  99.548  0.00  0.00           O
ATOM   1025  N   ASN A 196      95.111  72.925  99.912  0.00  0.00           N
ATOM   1026  H   ASN A 196      94.775  72.047 100.285  0.00  0.00           H
ATOM   1027  CA  ASN A 196      94.110  73.925  99.529  0.00  0.00           C
ATOM   1028  HA  ASN A 196      94.544  74.599  98.788  0.00  0.00           H
ATOM   1029  CB  ASN A 196      92.928  73.195  98.864  0.00  0.00           C
ATOM   1030  HB2 ASN A 196      93.266  72.716  97.945  0.00  0.00           H
ATOM   1031  HB3 ASN A 196      92.551  72.424  99.535  0.00  0.00           H
ATOM   1032  CG  ASN A 196      91.765  74.118  98.553  0.00  0.00           C
ATOM   1033  OD1 ASN A 196      90.924  74.372  99.395  0.00  0.00           O
ATOM   1034  ND2 ASN A 196      91.654  74.625  97.348  0.00  0.00           N
ATOM   1035 HD21 ASN A 196      90.870  75.230  97.185  0.00  0.00           H
ATOM   1036 HD22 ASN A 196      92.298  74.399  96.595  0.00  0.00           H
ATOM   1037  C   ASN A 196      93.683  74.805 100.725  0.00  0.00           C
ATOM   1038  O   ASN A 196      93.599  76.021 100.576  0.00  0.00           O
ATOM   1039  N   MET A 197      93.489  74.243 101.925  0.00  0.00           N
ATOM   1040  H   MET A 197      93.556  73.234 102.004  0.00  0.00           H
ATOM   1041  CA  MET A 197      93.092  75.022 103.111  0.00  0.00           C
ATOM   1042  HA  MET A 197      92.175  75.555 102.858  0.00  0.00           H
ATOM   1043  CB  MET A 197      92.770  74.106 104.304  0.00  0.00           C
ATOM   1044  HB2 MET A 197      93.635  73.493 104.552  0.00  0.00           H
ATOM   1045  HB3 MET A 197      92.538  74.735 105.165  0.00  0.00           H
ATOM   1046  CG  MET A 197      91.551  73.213 104.023  0.00  0.00           C
ATOM   1047  HG2 MET A 197      90.804  73.810 103.500  0.00  0.00           H
ATOM   1048  HG3 MET A 197      91.844  72.401 103.360  0.00  0.00           H
ATOM   1049  SD  MET A 197      90.737  72.500 105.480  0.00  0.00           S
ATOM   1050  CE  MET A 197      92.037  71.394 106.100  0.00  0.00           C
ATOM   1051  HE1 MET A 197      92.910  71.976 106.396  0.00  0.00           H
ATOM   1052  HE2 MET A 197      91.667  70.848 106.969  0.00  0.00           H
ATOM   1053  HE3 MET A 197      92.321  70.682 105.326  0.00  0.00           H
ATOM   1054  C   MET A 197      94.115  76.104 103.496  0.00  0.00           C
ATOM   1055  O   MET A 197      93.706  77.190 103.911  0.00  0.00           O
ATOM   1056  N   CYS A 198      95.417  75.891 103.258  0.00  0.00           N
ATOM   1057  H   CYS A 198      95.723  74.951 103.022  0.00  0.00           H
ATOM   1058  CA  CYS A 198      96.438  76.944 103.372  0.00  0.00           C
ATOM   1059  HA  CYS A 198      96.457  77.311 104.400  0.00  0.00           H
ATOM   1060  CB  CYS A 198      97.818  76.363 103.039  0.00  0.00           C
ATOM   1061  HB2 CYS A 198      97.800  75.877 102.061  0.00  0.00           H
ATOM   1062  HB3 CYS A 198      98.547  77.177 103.011  0.00  0.00           H
ATOM   1063  SG  CYS A 198      98.346  75.175 104.300  0.00  0.00           S
ATOM   1064  HG  CYS A 198      99.607  75.074 103.848  0.00  0.00           H
ATOM   1065  C   CYS A 198      96.168  78.164 102.466  0.00  0.00           C
ATOM   1066  O   CYS A 198      96.476  79.285 102.857  0.00  0.00           O
ATOM   1067  N   LYS A 199      95.581  77.966 101.277  0.00  0.00           N
ATOM   1068  H   LYS A 199      95.302  77.020 101.043  0.00  0.00           H
ATOM   1069  CA  LYS A 199      95.174  79.041 100.352  0.00  0.00           C
ATOM   1070  HA  LYS A 199      95.932  79.827 100.370  0.00  0.00           H
ATOM   1071  CB  LYS A 199      95.102  78.459  98.928  0.00  0.00           C
ATOM   1072  HB2 LYS A 199      96.048  77.962  98.702  0.00  0.00           H
ATOM   1073  HB3 LYS A 199      94.309  77.713  98.884  0.00  0.00           H
ATOM   1074  CG  LYS A 199      94.833  79.509  97.839  0.00  0.00           C
ATOM   1075  HG2 LYS A 199      93.889  80.014  98.046  0.00  0.00           H
ATOM   1076  HG3 LYS A 199      95.638  80.244  97.832  0.00  0.00           H
ATOM   1077  CD  LYS A 199      94.738  78.834  96.464  0.00  0.00           C
ATOM   1078  HD2 LYS A 199      95.704  78.399  96.197  0.00  0.00           H
ATOM   1079  HD3 LYS A 199      93.990  78.040  96.507  0.00  0.00           H
ATOM   1080  CE  LYS A 199      94.320  79.853  95.403  0.00  0.00           C
ATOM   1081  HE2 LYS A 199      93.404  80.350  95.731  0.00  0.00           H
ATOM   1082  HE3 LYS A 199      95.102  80.611  95.299  0.00  0.00           H
ATOM   1083  NZ  LYS A 199      94.074  79.203  94.098  0.00  0.00           N
ATOM   1084  HZ1 LYS A 199      93.396  78.448  94.180  0.00  0.00           H
ATOM   1085  HZ2 LYS A 199      93.726  79.888  93.428  0.00  0.00           H
ATOM   1086  HZ3 LYS A 199      94.928  78.803  93.711  0.00  0.00           H
ATOM   1087  C   LYS A 199      93.856  79.702 100.779  0.00  0.00           C
ATOM   1088  O   LYS A 199      93.706  80.910 100.621  0.00  0.00           O
ATOM   1089  N   LEU A 200      92.919  78.940 101.356  0.00  0.00           N
ATOM   1090  H   LEU A 200      93.093  77.946 101.412  0.00  0.00           H
ATOM   1091  CA  LEU A 200      91.663  79.483 101.897  0.00  0.00           C
ATOM   1092  HA  LEU A 200      91.194  80.109 101.138  0.00  0.00           H
ATOM   1093  CB  LEU A 200      90.692  78.342 102.267  0.00  0.00           C
ATOM   1094  HB2 LEU A 200      91.146  77.740 103.055  0.00  0.00           H
ATOM   1095  HB3 LEU A 200      89.790  78.794 102.683  0.00  0.00           H
ATOM   1096  CG  LEU A 200      90.270  77.405 101.121  0.00  0.00           C
ATOM   1097  HG  LEU A 200      91.146  76.900 100.725  0.00  0.00           H
ATOM   1098  CD1 LEU A 200      89.304  76.353 101.668  0.00  0.00           C
ATOM   1099 HD11 LEU A 200      88.404  76.827 102.061  0.00  0.00           H
ATOM   1100 HD12 LEU A 200      89.029  75.661 100.872  0.00  0.00           H
ATOM   1101 HD13 LEU A 200      89.790  75.785 102.461  0.00  0.00           H
ATOM   1102  CD2 LEU A 200      89.572  78.148  99.980  0.00  0.00           C
ATOM   1103 HD21 LEU A 200      90.266  78.839  99.505  0.00  0.00           H
ATOM   1104 HD22 LEU A 200      89.240  77.428  99.233  0.00  0.00           H
ATOM   1105 HD23 LEU A 200      88.710  78.699 100.361  0.00  0.00           H
ATOM   1106  C   LEU A 200      91.889  80.382 103.125  0.00  0.00           C
ATOM   1107  O   LEU A 200      91.254  81.428 103.243  0.00  0.00           O
ATOM   1108  N   ARG A 201      92.791  79.992 104.038  0.00  0.00           N
ATOM   1109  H   ARG A 201      93.262  79.106 103.875  0.00  0.00           H
ATOM   1110  CA  ARG A 201      93.005  80.658 105.335  0.00  0.00           C
ATOM   1111  HA  ARG A 201      92.069  80.570 105.889  0.00  0.00           H
ATOM   1112  CB  ARG A 201      94.073  79.888 106.132  0.00  0.00           C
ATOM   1113  HB2 ARG A 201      93.810  78.829 106.116  0.00  0.00           H
ATOM   1114  HB3 ARG A 201      95.050  79.999 105.660  0.00  0.00           H
ATOM   1115  CG  ARG A 201      94.157  80.336 107.602  0.00  0.00           C
ATOM   1116  HG2 ARG A 201      94.578  81.342 107.660  0.00  0.00           H
ATOM   1117  HG3 ARG A 201      93.157  80.343 108.031  0.00  0.00           H
ATOM   1118  CD  ARG A 201      95.025  79.363 108.409  0.00  0.00           C
ATOM   1119  HD2 ARG A 201      94.591  78.365 108.321  0.00  0.00           H
ATOM   1120  HD3 ARG A 201      96.030  79.345 107.985  0.00  0.00           H
ATOM   1121  NE  ARG A 201      95.107  79.746 109.832  0.00  0.00           N
ATOM   1122  HE  ARG A 201      95.010  80.722 110.060  0.00  0.00           H
ATOM   1123  CZ  ARG A 201      95.323  78.936 110.855  0.00  0.00           C
ATOM   1124  NH1 ARG A 201      95.430  77.645 110.740  0.00  0.00           N
ATOM   1125 HH11 ARG A 201      95.374  77.187 109.858  0.00  0.00           H
ATOM   1126 HH12 ARG A 201      95.699  77.144 111.598  0.00  0.00           H
ATOM   1127  NH2 ARG A 201      95.459  79.389 112.059  0.00  0.00           N
ATOM   1128 HH21 ARG A 201      95.592  80.361 112.298  0.00  0.00           H
ATOM   1129 HH22 ARG A 201      95.690  78.715 112.799  0.00  0.00           H
ATOM   1130  C   ARG A 201      93.265  82.177 105.251  0.00  0.00           C
ATOM   1131  O   ARG A 201      92.534  82.896 105.926  0.00  0.00           O
ATOM   1132  N   PRO A 202      94.202  82.715 104.438  0.00  0.00           N
ATOM   1133  CD  PRO A 202      95.171  82.020 103.602  0.00  0.00           C
ATOM   1134  HD2 PRO A 202      94.718  81.226 103.014  0.00  0.00           H
ATOM   1135  HD3 PRO A 202      95.968  81.617 104.227  0.00  0.00           H
ATOM   1136  CG  PRO A 202      95.748  83.077 102.664  0.00  0.00           C
ATOM   1137  HG2 PRO A 202      95.105  83.185 101.789  0.00  0.00           H
ATOM   1138  HG3 PRO A 202      96.768  82.838 102.363  0.00  0.00           H
ATOM   1139  CB  PRO A 202      95.687  84.345 103.514  0.00  0.00           C
ATOM   1140  HB2 PRO A 202      95.656  85.245 102.897  0.00  0.00           H
ATOM   1141  HB3 PRO A 202      96.552  84.376 104.178  0.00  0.00           H
ATOM   1142  CA  PRO A 202      94.412  84.166 104.349  0.00  0.00           C
ATOM   1143  HA  PRO A 202      94.589  84.572 105.346  0.00  0.00           H
ATOM   1144  C   PRO A 202      93.217  84.918 103.737  0.00  0.00           C
ATOM   1145  O   PRO A 202      92.892  86.017 104.184  0.00  0.00           O
ATOM   1146  N   LEU A 203      92.515  84.320 102.764  0.00  0.00           N
ATOM   1147  H   LEU A 203      92.798  83.398 102.462  0.00  0.00           H
ATOM   1148  CA  LEU A 203      91.311  84.911 102.162  0.00  0.00           C
ATOM   1149  HA  LEU A 203      91.538  85.929 101.841  0.00  0.00           H
ATOM   1150  CB  LEU A 203      90.875  84.084 100.933  0.00  0.00           C
ATOM   1151  HB2 LEU A 203      90.579  83.091 101.273  0.00  0.00           H
ATOM   1152  HB3 LEU A 203      89.994  84.556 100.496  0.00  0.00           H
ATOM   1153  CG  LEU A 203      91.943  83.919  99.833  0.00  0.00           C
ATOM   1154  HG  LEU A 203      92.842  83.477 100.260  0.00  0.00           H
ATOM   1155  CD1 LEU A 203      91.419  82.976  98.748  0.00  0.00           C
ATOM   1156 HD11 LEU A 203      90.519  83.391  98.293  0.00  0.00           H
ATOM   1157 HD12 LEU A 203      92.183  82.840  97.983  0.00  0.00           H
ATOM   1158 HD13 LEU A 203      91.191  82.006  99.189  0.00  0.00           H
ATOM   1159  CD2 LEU A 203      92.315  85.247  99.176  0.00  0.00           C
ATOM   1160 HD21 LEU A 203      92.746  85.924  99.912  0.00  0.00           H
ATOM   1161 HD22 LEU A 203      93.056  85.076  98.396  0.00  0.00           H
ATOM   1162 HD23 LEU A 203      91.431  85.707  98.733  0.00  0.00           H
ATOM   1163  C   LEU A 203      90.172  85.009 103.190  0.00  0.00           C
ATOM   1164  O   LEU A 203      89.538  86.055 103.327  0.00  0.00           O
ATOM   1165  N   LEU A 204      89.962  83.941 103.966  0.00  0.00           N
ATOM   1166  H   LEU A 204      90.512  83.108 103.784  0.00  0.00           H
ATOM   1167  CA  LEU A 204      89.013  83.914 105.079  0.00  0.00           C
ATOM   1168  HA  LEU A 204      88.054  84.285 104.725  0.00  0.00           H
ATOM   1169  CB  LEU A 204      88.836  82.462 105.559  0.00  0.00           C
ATOM   1170  HB2 LEU A 204      89.824  82.047 105.762  0.00  0.00           H
ATOM   1171  HB3 LEU A 204      88.274  82.464 106.495  0.00  0.00           H
ATOM   1172  CG  LEU A 204      88.110  81.543 104.554  0.00  0.00           C
ATOM   1173  HG  LEU A 204      88.583  81.613 103.576  0.00  0.00           H
ATOM   1174  CD1 LEU A 204      88.209  80.094 105.032  0.00  0.00           C
ATOM   1175 HD11 LEU A 204      87.733  79.989 106.006  0.00  0.00           H
ATOM   1176 HD12 LEU A 204      87.715  79.434 104.320  0.00  0.00           H
ATOM   1177 HD13 LEU A 204      89.255  79.800 105.107  0.00  0.00           H
ATOM   1178  CD2 LEU A 204      86.627  81.895 104.411  0.00  0.00           C
ATOM   1179 HD21 LEU A 204      86.516  82.893 103.990  0.00  0.00           H
ATOM   1180 HD22 LEU A 204      86.146  81.187 103.738  0.00  0.00           H
ATOM   1181 HD23 LEU A 204      86.135  81.857 105.383  0.00  0.00           H
ATOM   1182  C   LEU A 204      89.436  84.840 106.232  0.00  0.00           C
ATOM   1183  O   LEU A 204      88.571  85.423 106.875  0.00  0.00           O
ATOM   1184  N   GLN A 205      90.735  85.038 106.479  0.00  0.00           N
ATOM   1185  H   GLN A 205      91.415  84.479 105.977  0.00  0.00           H
ATOM   1186  CA  GLN A 205      91.220  85.995 107.479  0.00  0.00           C
ATOM   1187  HA  GLN A 205      90.698  85.803 108.418  0.00  0.00           H
ATOM   1188  CB  GLN A 205      92.720  85.777 107.722  0.00  0.00           C
ATOM   1189  HB2 GLN A 205      92.873  84.741 108.028  0.00  0.00           H
ATOM   1190  HB3 GLN A 205      93.274  85.947 106.799  0.00  0.00           H
ATOM   1191  CG  GLN A 205      93.275  86.713 108.810  0.00  0.00           C
ATOM   1192  HG2 GLN A 205      93.228  87.744 108.458  0.00  0.00           H
ATOM   1193  HG3 GLN A 205      92.662  86.632 109.709  0.00  0.00           H
ATOM   1194  CD  GLN A 205      94.718  86.394 109.191  0.00  0.00           C
ATOM   1195  OE1 GLN A 205      95.225  85.303 108.993  0.00  0.00           O
ATOM   1196  NE2 GLN A 205      95.430  87.341 109.759  0.00  0.00           N
ATOM   1197 HE21 GLN A 205      96.376  87.114 110.014  0.00  0.00           H
ATOM   1198 HE22 GLN A 205      95.037  88.253 109.953  0.00  0.00           H
ATOM   1199  C   GLN A 205      90.909  87.443 107.076  0.00  0.00           C
ATOM   1200  O   GLN A 205      90.379  88.201 107.889  0.00  0.00           O
ATOM   1201  N   LYS A 206      91.155  87.818 105.811  0.00  0.00           N
ATOM   1202  H   LYS A 206      91.618  87.155 105.193  0.00  0.00           H
ATOM   1203  CA  LYS A 206      90.720  89.117 105.266  0.00  0.00           C
ATOM   1204  HA  LYS A 206      91.152  89.918 105.868  0.00  0.00           H
ATOM   1205  CB  LYS A 206      91.171  89.275 103.803  0.00  0.00           C
ATOM   1206  HB2 LYS A 206      90.905  88.371 103.252  0.00  0.00           H
ATOM   1207  HB3 LYS A 206      90.629  90.105 103.348  0.00  0.00           H
ATOM   1208  CG  LYS A 206      92.679  89.527 103.629  0.00  0.00           C
ATOM   1209  HG2 LYS A 206      93.243  88.805 104.219  0.00  0.00           H
ATOM   1210  HG3 LYS A 206      92.920  89.359 102.577  0.00  0.00           H
ATOM   1211  CD  LYS A 206      93.122  90.955 104.000  0.00  0.00           C
ATOM   1212  HD2 LYS A 206      92.532  91.677 103.432  0.00  0.00           H
ATOM   1213  HD3 LYS A 206      92.983  91.127 105.069  0.00  0.00           H
ATOM   1214  CE  LYS A 206      94.602  91.098 103.634  0.00  0.00           C
ATOM   1215  HE2 LYS A 206      95.187  90.408 104.251  0.00  0.00           H
ATOM   1216  HE3 LYS A 206      94.725  90.783 102.595  0.00  0.00           H
ATOM   1217  NZ  LYS A 206      95.136  92.475 103.789  0.00  0.00           N
ATOM   1218  HZ1 LYS A 206      95.131  92.780 104.757  0.00  0.00           H
ATOM   1219  HZ2 LYS A 206      96.115  92.470 103.522  0.00  0.00           H
ATOM   1220  HZ3 LYS A 206      94.666  93.147 103.184  0.00  0.00           H
ATOM   1221  C   LYS A 206      89.203  89.278 105.391  0.00  0.00           C
ATOM   1222  O   LYS A 206      88.756  90.306 105.889  0.00  0.00           O
ATOM   1223  N   TRP A 207      88.423  88.255 105.029  0.00  0.00           N
ATOM   1224  H   TRP A 207      88.866  87.449 104.601  0.00  0.00           H
ATOM   1225  CA  TRP A 207      86.961  88.244 105.189  0.00  0.00           C
ATOM   1226  HA  TRP A 207      86.542  89.064 104.604  0.00  0.00           H
ATOM   1227  CB  TRP A 207      86.420  86.924 104.609  0.00  0.00           C
ATOM   1228  HB2 TRP A 207      86.852  86.786 103.616  0.00  0.00           H
ATOM   1229  HB3 TRP A 207      86.774  86.104 105.226  0.00  0.00           H
ATOM   1230  CG  TRP A 207      84.933  86.760 104.477  0.00  0.00           C
ATOM   1231  CD1 TRP A 207      84.242  86.861 103.317  0.00  0.00           C
ATOM   1232  HD1 TRP A 207      84.682  87.088 102.355  0.00  0.00           H
ATOM   1233  NE1 TRP A 207      82.905  86.594 103.538  0.00  0.00           N
ATOM   1234  HE1 TRP A 207      82.199  86.570 102.802  0.00  0.00           H
ATOM   1235  CE2 TRP A 207      82.663  86.309 104.862  0.00  0.00           C
ATOM   1236  CZ2 TRP A 207      81.495  85.969 105.556  0.00  0.00           C
ATOM   1237  HZ2 TRP A 207      80.560  85.913 105.022  0.00  0.00           H
ATOM   1238  CH2 TRP A 207      81.571  85.700 106.934  0.00  0.00           C
ATOM   1239  HH2 TRP A 207      80.680  85.439 107.488  0.00  0.00           H
ATOM   1240  CZ3 TRP A 207      82.814  85.765 107.589  0.00  0.00           C
ATOM   1241  HZ3 TRP A 207      82.875  85.546 108.645  0.00  0.00           H
ATOM   1242  CE3 TRP A 207      83.982  86.108 106.877  0.00  0.00           C
ATOM   1243  HE3 TRP A 207      84.930  86.144 107.388  0.00  0.00           H
ATOM   1244  CD2 TRP A 207      83.940  86.400 105.494  0.00  0.00           C
ATOM   1245  C   TRP A 207      86.539  88.478 106.652  0.00  0.00           C
ATOM   1246  O   TRP A 207      85.695  89.328 106.911  0.00  0.00           O
ATOM   1247  N   VAL A 208      87.171  87.804 107.621  0.00  0.00           N
ATOM   1248  H   VAL A 208      87.864  87.117 107.343  0.00  0.00           H
ATOM   1249  CA  VAL A 208      86.870  87.933 109.061  0.00  0.00           C
ATOM   1250  HA  VAL A 208      85.803  87.761 109.195  0.00  0.00           H
ATOM   1251  CB  VAL A 208      87.629  86.839 109.854  0.00  0.00           C
ATOM   1252  HB  VAL A 208      88.634  86.738 109.446  0.00  0.00           H
ATOM   1253  CG1 VAL A 208      87.770  87.090 111.363  0.00  0.00           C
ATOM   1254 HG11 VAL A 208      86.791  87.202 111.824  0.00  0.00           H
ATOM   1255 HG12 VAL A 208      88.291  86.253 111.825  0.00  0.00           H
ATOM   1256 HG13 VAL A 208      88.366  87.986 111.540  0.00  0.00           H
ATOM   1257  CG2 VAL A 208      86.901  85.494 109.712  0.00  0.00           C
ATOM   1258 HG21 VAL A 208      86.778  85.245 108.660  0.00  0.00           H
ATOM   1259 HG22 VAL A 208      87.487  84.704 110.183  0.00  0.00           H
ATOM   1260 HG23 VAL A 208      85.917  85.543 110.181  0.00  0.00           H
ATOM   1261  C   VAL A 208      87.127  89.339 109.626  0.00  0.00           C
ATOM   1262  O   VAL A 208      86.399  89.747 110.531  0.00  0.00           O
ATOM   1263  N   GLU A 209      88.111  90.093 109.129  0.00  0.00           N
ATOM   1264  H   GLU A 209      88.716  89.697 108.418  0.00  0.00           H
ATOM   1265  CA  GLU A 209      88.392  91.456 109.627  0.00  0.00           C
ATOM   1266  HA  GLU A 209      87.954  91.563 110.621  0.00  0.00           H
ATOM   1267  CB  GLU A 209      89.912  91.656 109.824  0.00  0.00           C
ATOM   1268  HB2 GLU A 209      90.417  91.641 108.856  0.00  0.00           H
ATOM   1269  HB3 GLU A 209      90.066  92.636 110.277  0.00  0.00           H
ATOM   1270  CG  GLU A 209      90.529  90.571 110.738  0.00  0.00           C
ATOM   1271  HG2 GLU A 209      89.772  90.252 111.459  0.00  0.00           H
ATOM   1272  HG3 GLU A 209      90.786  89.700 110.133  0.00  0.00           H
ATOM   1273  CD  GLU A 209      91.757  91.027 111.546  0.00  0.00           C
ATOM   1274  OE1 GLU A 209      92.845  90.411 111.419  0.00  0.00           O
ATOM   1275  OE2 GLU A 209      91.627  91.911 112.429  0.00  0.00           O
ATOM   1276  C   GLU A 209      87.729  92.575 108.788  0.00  0.00           C
ATOM   1277  O   GLU A 209      87.381  93.621 109.335  0.00  0.00           O
ATOM   1278  N   GLU A 210      87.491  92.367 107.487  0.00  0.00           N
ATOM   1279  H   GLU A 210      87.828  91.502 107.074  0.00  0.00           H
ATOM   1280  CA  GLU A 210      86.879  93.357 106.574  0.00  0.00           C
ATOM   1281  HA  GLU A 210      87.104  94.356 106.947  0.00  0.00           H
ATOM   1282  CB  GLU A 210      87.555  93.212 105.194  0.00  0.00           C
ATOM   1283  HB2 GLU A 210      88.627  93.375 105.315  0.00  0.00           H
ATOM   1284  HB3 GLU A 210      87.412  92.184 104.862  0.00  0.00           H
ATOM   1285  CG  GLU A 210      87.063  94.101 104.039  0.00  0.00           C
ATOM   1286  HG2 GLU A 210      87.635  93.825 103.150  0.00  0.00           H
ATOM   1287  HG3 GLU A 210      86.024  93.844 103.826  0.00  0.00           H
ATOM   1288  CD  GLU A 210      87.187  95.623 104.233  0.00  0.00           C
ATOM   1289  OE1 GLU A 210      87.551  96.099 105.326  0.00  0.00           O
ATOM   1290  OE2 GLU A 210      86.895  96.348 103.244  0.00  0.00           O
ATOM   1291  C   GLU A 210      85.337  93.260 106.485  0.00  0.00           C
ATOM   1292  O   GLU A 210      84.667  94.249 106.170  0.00  0.00           O
ATOM   1293  N   ALA A 211      84.730  92.109 106.809  0.00  0.00           N
ATOM   1294  H   ALA A 211      85.295  91.294 107.029  0.00  0.00           H
ATOM   1295  CA  ALA A 211      83.267  91.957 106.821  0.00  0.00           C
ATOM   1296  HA  ALA A 211      82.889  92.244 105.839  0.00  0.00           H
ATOM   1297  CB  ALA A 211      82.896  90.486 107.052  0.00  0.00           C
ATOM   1298  HB1 ALA A 211      83.312  90.139 108.000  0.00  0.00           H
ATOM   1299  HB2 ALA A 211      81.812  90.378 107.081  0.00  0.00           H
ATOM   1300  HB3 ALA A 211      83.281  89.874 106.238  0.00  0.00           H
ATOM   1301  C   ALA A 211      82.563  92.863 107.851  0.00  0.00           C
ATOM   1302  O   ALA A 211      81.375  93.144 107.693  0.00  0.00           O
ATOM   1303  N   ASP A 212      83.276  93.358 108.866  0.00  0.00           N
ATOM   1304  H   ASP A 212      84.229  93.043 108.976  0.00  0.00           H
ATOM   1305  CA  ASP A 212      82.747  94.327 109.836  0.00  0.00           C
ATOM   1306  HA  ASP A 212      81.761  93.996 110.165  0.00  0.00           H
ATOM   1307  CB  ASP A 212      83.659  94.393 111.070  0.00  0.00           C
ATOM   1308  HB2 ASP A 212      84.640  94.741 110.750  0.00  0.00           H
ATOM   1309  HB3 ASP A 212      83.250  95.128 111.765  0.00  0.00           H
ATOM   1310  CG  ASP A 212      83.832  93.070 111.822  0.00  0.00           C
ATOM   1311  OD1 ASP A 212      84.753  92.993 112.668  0.00  0.00           O
ATOM   1312  OD2 ASP A 212      83.082  92.097 111.578  0.00  0.00           O
ATOM   1313  C   ASP A 212      82.592  95.735 109.236  0.00  0.00           C
ATOM   1314  O   ASP A 212      81.661  96.455 109.592  0.00  0.00           O
ATOM   1315  N   ASN A 213      83.467  96.127 108.298  0.00  0.00           N
ATOM   1316  H   ASN A 213      84.176  95.467 108.003  0.00  0.00           H
ATOM   1317  CA  ASN A 213      83.335  97.383 107.549  0.00  0.00           C
ATOM   1318  HA  ASN A 213      83.071  98.192 108.235  0.00  0.00           H
ATOM   1319  CB  ASN A 213      84.679  97.720 106.858  0.00  0.00           C
ATOM   1320  HB2 ASN A 213      85.201  96.807 106.573  0.00  0.00           H
ATOM   1321  HB3 ASN A 213      84.481  98.278 105.942  0.00  0.00           H
ATOM   1322  CG  ASN A 213      85.623  98.568 107.694  0.00  0.00           C
ATOM   1323  OD1 ASN A 213      86.261  99.491 107.197  0.00  0.00           O
ATOM   1324  ND2 ASN A 213      85.698  98.347 108.985  0.00  0.00           N
ATOM   1325 HD21 ASN A 213      86.298  98.945 109.534  0.00  0.00           H
ATOM   1326 HD22 ASN A 213      85.224  97.563 109.400  0.00  0.00           H
ATOM   1327  C   ASN A 213      82.204  97.320 106.507  0.00  0.00           C
ATOM   1328  O   ASN A 213      81.586  98.340 106.201  0.00  0.00           O
ATOM   1329  N   ASN A 214      81.942  96.145 105.932  0.00  0.00           N
ATOM   1330  H   ASN A 214      82.459  95.341 106.258  0.00  0.00           H
ATOM   1331  CA  ASN A 214      81.045  95.975 104.786  0.00  0.00           C
ATOM   1332  HA  ASN A 214      80.909  96.942 104.293  0.00  0.00           H
ATOM   1333  CB  ASN A 214      81.733  95.064 103.757  0.00  0.00           C
ATOM   1334  HB2 ASN A 214      82.047  94.131 104.224  0.00  0.00           H
ATOM   1335  HB3 ASN A 214      81.028  94.835 102.960  0.00  0.00           H
ATOM   1336  CG  ASN A 214      82.933  95.762 103.132  0.00  0.00           C
ATOM   1337  OD1 ASN A 214      82.826  96.415 102.104  0.00  0.00           O
ATOM   1338  ND2 ASN A 214      84.091  95.688 103.744  0.00  0.00           N
ATOM   1339 HD21 ASN A 214      84.889  96.188 103.367  0.00  0.00           H
ATOM   1340 HD22 ASN A 214      84.199  95.159 104.603  0.00  0.00           H
ATOM   1341  C   ASN A 214      79.640  95.538 105.238  0.00  0.00           C
ATOM   1342  O   ASN A 214      79.280  94.359 105.205  0.00  0.00           O
ATOM   1343  N   GLU A 215      78.857  96.510 105.705  0.00  0.00           N
ATOM   1344  H   GLU A 215      79.237  97.446 105.713  0.00  0.00           H
ATOM   1345  CA  GLU A 215      77.490  96.335 106.213  0.00  0.00           C
ATOM   1346  HA  GLU A 215      77.524  95.572 106.991  0.00  0.00           H
ATOM   1347  CB  GLU A 215      77.026  97.642 106.885  0.00  0.00           C
ATOM   1348  HB2 GLU A 215      76.048  97.475 107.338  0.00  0.00           H
ATOM   1349  HB3 GLU A 215      77.730  97.869 107.688  0.00  0.00           H
ATOM   1350  CG  GLU A 215      76.942  98.863 105.946  0.00  0.00           C
ATOM   1351  HG2 GLU A 215      77.856  98.928 105.352  0.00  0.00           H
ATOM   1352  HG3 GLU A 215      76.101  98.728 105.263  0.00  0.00           H
ATOM   1353  CD  GLU A 215      76.766 100.188 106.703  0.00  0.00           C
ATOM   1354  OE1 GLU A 215      76.263 100.190 107.845  0.00  0.00           O
ATOM   1355  OE2 GLU A 215      77.095 101.267 106.143  0.00  0.00           O
ATOM   1356  C   GLU A 215      76.488  95.845 105.146  0.00  0.00           C
ATOM   1357  O   GLU A 215      76.556  96.228 103.980  0.00  0.00           O
ATOM   1358  N   ASN A 216      75.528  95.004 105.556  0.00  0.00           N
ATOM   1359  H   ASN A 216      75.527  94.742 106.537  0.00  0.00           H
ATOM   1360  CA  ASN A 216      74.454  94.429 104.722  0.00  0.00           C
ATOM   1361  HA  ASN A 216      73.942  93.699 105.346  0.00  0.00           H
ATOM   1362  CB  ASN A 216      73.404  95.508 104.390  0.00  0.00           C
ATOM   1363  HB2 ASN A 216      73.834  96.228 103.696  0.00  0.00           H
ATOM   1364  HB3 ASN A 216      72.549  95.045 103.895  0.00  0.00           H
ATOM   1365  CG  ASN A 216      72.893  96.228 105.625  0.00  0.00           C
ATOM   1366  OD1 ASN A 216      72.195  95.669 106.465  0.00  0.00           O
ATOM   1367  ND2 ASN A 216      73.234  97.483 105.794  0.00  0.00           N
ATOM   1368 HD21 ASN A 216      72.879  97.966 106.598  0.00  0.00           H
ATOM   1369 HD22 ASN A 216      73.809  97.937 105.105  0.00  0.00           H
ATOM   1370  C   ASN A 216      74.923  93.615 103.489  0.00  0.00           C
ATOM   1371  O   ASN A 216      74.134  93.359 102.577  0.00  0.00           O
ATOM   1372  N   LEU A 217      76.193  93.188 103.445  0.00  0.00           N
ATOM   1373  H   LEU A 217      76.795  93.463 104.208  0.00  0.00           H
ATOM   1374  CA  LEU A 217      76.834  92.629 102.245  0.00  0.00           C
ATOM   1375  HA  LEU A 217      76.769  93.388 101.468  0.00  0.00           H
ATOM   1376  CB  LEU A 217      78.325  92.393 102.557  0.00  0.00           C
ATOM   1377  HB2 LEU A 217      78.728  93.289 103.025  0.00  0.00           H
ATOM   1378  HB3 LEU A 217      78.399  91.575 103.275  0.00  0.00           H
ATOM   1379  CG  LEU A 217      79.210  92.073 101.335  0.00  0.00           C
ATOM   1380  HG  LEU A 217      78.763  91.276 100.750  0.00  0.00           H
ATOM   1381  CD1 LEU A 217      79.405  93.290 100.428  0.00  0.00           C
ATOM   1382 HD11 LEU A 217      79.837  94.117 100.991  0.00  0.00           H
ATOM   1383 HD12 LEU A 217      80.072  93.031  99.607  0.00  0.00           H
ATOM   1384 HD13 LEU A 217      78.451  93.602 100.009  0.00  0.00           H
ATOM   1385  CD2 LEU A 217      80.588  91.601 101.801  0.00  0.00           C
ATOM   1386 HD21 LEU A 217      80.484  90.717 102.428  0.00  0.00           H
ATOM   1387 HD22 LEU A 217      81.202  91.346 100.937  0.00  0.00           H
ATOM   1388 HD23 LEU A 217      81.081  92.387 102.372  0.00  0.00           H
ATOM   1389  C   LEU A 217      76.155  91.362 101.683  0.00  0.00           C
ATOM   1390  O   LEU A 217      76.201  91.145 100.473  0.00  0.00           O
ATOM   1391  N   GLN A 218      75.466  90.560 102.504  0.00  0.00           N
ATOM   1392  H   GLN A 218      75.390  90.805 103.483  0.00  0.00           H
ATOM   1393  CA  GLN A 218      74.718  89.394 102.009  0.00  0.00           C
ATOM   1394  HA  GLN A 218      75.414  88.793 101.421  0.00  0.00           H
ATOM   1395  CB  GLN A 218      74.241  88.512 103.181  0.00  0.00           C
ATOM   1396  HB2 GLN A 218      74.193  87.487 102.816  0.00  0.00           H
ATOM   1397  HB3 GLN A 218      74.988  88.531 103.976  0.00  0.00           H
ATOM   1398  CG  GLN A 218      72.856  88.834 103.772  0.00  0.00           C
ATOM   1399  HG2 GLN A 218      72.093  88.629 103.019  0.00  0.00           H
ATOM   1400  HG3 GLN A 218      72.666  88.160 104.608  0.00  0.00           H
ATOM   1401  CD  GLN A 218      72.694  90.266 104.274  0.00  0.00           C
ATOM   1402  OE1 GLN A 218      73.583  90.860 104.870  0.00  0.00           O
ATOM   1403  NE2 GLN A 218      71.560  90.884 104.045  0.00  0.00           N
ATOM   1404 HE21 GLN A 218      71.459  91.822 104.377  0.00  0.00           H
ATOM   1405 HE22 GLN A 218      70.858  90.457 103.436  0.00  0.00           H
ATOM   1406  C   GLN A 218      73.568  89.781 101.057  0.00  0.00           C
ATOM   1407  O   GLN A 218      73.173  88.980 100.212  0.00  0.00           O
ATOM   1408  N   GLU A 219      73.052  91.012 101.153  0.00  0.00           N
ATOM   1409  H   GLU A 219      73.411  91.644 101.862  0.00  0.00           H
ATOM   1410  CA  GLU A 219      72.032  91.528 100.237  0.00  0.00           C
ATOM   1411  HA  GLU A 219      71.351  90.714 100.008  0.00  0.00           H
ATOM   1412  CB  GLU A 219      71.211  92.641 100.914  0.00  0.00           C
ATOM   1413  HB2 GLU A 219      71.488  92.745 101.965  0.00  0.00           H
ATOM   1414  HB3 GLU A 219      71.428  93.592 100.426  0.00  0.00           H
ATOM   1415  CG  GLU A 219      69.699  92.377 100.831  0.00  0.00           C
ATOM   1416  HG2 GLU A 219      69.188  93.319 101.035  0.00  0.00           H
ATOM   1417  HG3 GLU A 219      69.438  92.081  99.812  0.00  0.00           H
ATOM   1418  CD  GLU A 219      69.201  91.309 101.824  0.00  0.00           C
ATOM   1419  OE1 GLU A 219      69.791  90.205 101.911  0.00  0.00           O
ATOM   1420  OE2 GLU A 219      68.205  91.573 102.540  0.00  0.00           O
ATOM   1421  C   GLU A 219      72.649  91.997  98.906  0.00  0.00           C
ATOM   1422  O   GLU A 219      72.025  91.870  97.853  0.00  0.00           O
ATOM   1423  N   ILE A 220      73.907  92.454  98.913  0.00  0.00           N
ATOM   1424  H   ILE A 220      74.397  92.477  99.799  0.00  0.00           H
ATOM   1425  CA  ILE A 220      74.657  92.788  97.689  0.00  0.00           C
ATOM   1426  HA  ILE A 220      74.043  93.452  97.079  0.00  0.00           H
ATOM   1427  CB  ILE A 220      75.969  93.542  98.034  0.00  0.00           C
ATOM   1428  HB  ILE A 220      76.434  93.069  98.896  0.00  0.00           H
ATOM   1429  CG2 ILE A 220      76.999  93.498  96.888  0.00  0.00           C
ATOM   1430 HG21 ILE A 220      76.565  93.901  95.971  0.00  0.00           H
ATOM   1431 HG22 ILE A 220      77.883  94.080  97.152  0.00  0.00           H
ATOM   1432 HG23 ILE A 220      77.325  92.474  96.708  0.00  0.00           H
ATOM   1433  CG1 ILE A 220      75.730  95.035  98.367  0.00  0.00           C
ATOM   1434 HG12 ILE A 220      76.699  95.507  98.538  0.00  0.00           H
ATOM   1435 HG13 ILE A 220      75.271  95.526  97.508  0.00  0.00           H
ATOM   1436  CD1 ILE A 220      74.873  95.321  99.607  0.00  0.00           C
ATOM   1437 HD11 ILE A 220      75.257  94.769 100.463  0.00  0.00           H
ATOM   1438 HD12 ILE A 220      74.910  96.387  99.832  0.00  0.00           H
ATOM   1439 HD13 ILE A 220      73.834  95.046  99.425  0.00  0.00           H
ATOM   1440  C   ILE A 220      74.882  91.520  96.847  0.00  0.00           C
ATOM   1441  O   ILE A 220      74.774  91.577  95.624  0.00  0.00           O
ATOM   1442  N   CYS A 221      75.061  90.354  97.477  0.00  0.00           N
ATOM   1443  H   CYS A 221      75.205  90.367  98.480  0.00  0.00           H
ATOM   1444  CA  CYS A 221      75.087  89.053  96.792  0.00  0.00           C
ATOM   1445  HA  CYS A 221      75.884  89.063  96.047  0.00  0.00           H
ATOM   1446  CB  CYS A 221      75.389  87.958  97.819  0.00  0.00           C
ATOM   1447  HB2 CYS A 221      74.612  87.938  98.582  0.00  0.00           H
ATOM   1448  HB3 CYS A 221      75.393  86.991  97.315  0.00  0.00           H
ATOM   1449  SG  CYS A 221      77.000  88.255  98.592  0.00  0.00           S
ATOM   1450  HG  CYS A 221      76.968  87.220  99.439  0.00  0.00           H
ATOM   1451  C   CYS A 221      73.782  88.706  96.048  0.00  0.00           C
ATOM   1452  O   CYS A 221      73.801  87.857  95.160  0.00  0.00           O
ATOM   1453  N   LYS A 222      72.649  89.334  96.392  0.00  0.00           N
ATOM   1454  H   LYS A 222      72.694  90.018  97.141  0.00  0.00           H
ATOM   1455  CA  LYS A 222      71.367  89.191  95.673  0.00  0.00           C
ATOM   1456  HA  LYS A 222      71.288  88.169  95.296  0.00  0.00           H
ATOM   1457  CB  LYS A 222      70.183  89.468  96.626  0.00  0.00           C
ATOM   1458  HB2 LYS A 222      70.063  90.548  96.724  0.00  0.00           H
ATOM   1459  HB3 LYS A 222      69.267  89.087  96.173  0.00  0.00           H
ATOM   1460  CG  LYS A 222      70.303  88.896  98.050  0.00  0.00           C
ATOM   1461  HG2 LYS A 222      71.195  89.301  98.513  0.00  0.00           H
ATOM   1462  HG3 LYS A 222      69.443  89.241  98.626  0.00  0.00           H
ATOM   1463  CD  LYS A 222      70.375  87.369  98.146  0.00  0.00           C
ATOM   1464  HD2 LYS A 222      69.457  86.950  97.733  0.00  0.00           H
ATOM   1465  HD3 LYS A 222      71.232  86.995  97.583  0.00  0.00           H
ATOM   1466  CE  LYS A 222      70.524  86.995  99.629  0.00  0.00           C
ATOM   1467  HE2 LYS A 222      71.521  87.289  99.974  0.00  0.00           H
ATOM   1468  HE3 LYS A 222      69.794  87.569 100.208  0.00  0.00           H
ATOM   1469  NZ  LYS A 222      70.304  85.551  99.862  0.00  0.00           N
ATOM   1470  HZ1 LYS A 222      70.972  84.982  99.365  0.00  0.00           H
ATOM   1471  HZ2 LYS A 222      70.402  85.319 100.850  0.00  0.00           H
ATOM   1472  HZ3 LYS A 222      69.366  85.280  99.574  0.00  0.00           H
ATOM   1473  C   LYS A 222      71.287  90.128  94.456  0.00  0.00           C
ATOM   1474  O   LYS A 222      70.507  89.864  93.533  0.00  0.00           O
ATOM   1475  N   ALA A 223      72.056  91.220  94.475  0.00  0.00           N
ATOM   1476  H   ALA A 223      72.664  91.339  95.274  0.00  0.00           H
ATOM   1477  CA  ALA A 223      72.108  92.258  93.448  0.00  0.00           C
ATOM   1478  HA  ALA A 223      71.137  92.315  92.955  0.00  0.00           H
ATOM   1479  CB  ALA A 223      72.348  93.605  94.141  0.00  0.00           C
ATOM   1480  HB1 ALA A 223      73.323  93.613  94.630  0.00  0.00           H
ATOM   1481  HB2 ALA A 223      72.317  94.406  93.401  0.00  0.00           H
ATOM   1482  HB3 ALA A 223      71.571  93.784  94.886  0.00  0.00           H
ATOM   1483  C   ALA A 223      73.171  91.983  92.364  0.00  0.00           C
ATOM   1484  O   ALA A 223      72.863  92.108  91.178  0.00  0.00           O
ATOM   1485  N   GLU A 224      74.387  91.581  92.744  0.00  0.00           N
ATOM   1486  H   GLU A 224      74.572  91.488  93.739  0.00  0.00           H
ATOM   1487  CA  GLU A 224      75.479  91.254  91.813  0.00  0.00           C
ATOM   1488  HA  GLU A 224      75.649  92.114  91.165  0.00  0.00           H
ATOM   1489  CB  GLU A 224      76.780  90.975  92.590  0.00  0.00           C
ATOM   1490  HB2 GLU A 224      76.543  90.325  93.435  0.00  0.00           H
ATOM   1491  HB3 GLU A 224      77.454  90.419  91.944  0.00  0.00           H
ATOM   1492  CG  GLU A 224      77.491  92.238  93.122  0.00  0.00           C
ATOM   1493  HG2 GLU A 224      76.771  93.055  93.202  0.00  0.00           H
ATOM   1494  HG3 GLU A 224      77.840  92.026  94.134  0.00  0.00           H
ATOM   1495  CD  GLU A 224      78.712  92.693  92.294  0.00  0.00           C
ATOM   1496  OE1 GLU A 224      79.421  91.860  91.687  0.00  0.00           O
ATOM   1497  OE2 GLU A 224      79.017  93.911  92.286  0.00  0.00           O
ATOM   1498  C   GLU A 224      75.150  90.052  90.904  0.00  0.00           C
ATOM   1499  O   GLU A 224      74.529  89.070  91.322  0.00  0.00           O
ATOM   1500  N   THR A 225      75.611  90.113  89.650  0.00  0.00           N
ATOM   1501  H   THR A 225      76.113  90.937  89.351  0.00  0.00           H
ATOM   1502  CA  THR A 225      75.496  89.013  88.673  0.00  0.00           C
ATOM   1503  HA  THR A 225      74.488  88.604  88.707  0.00  0.00           H
ATOM   1504  CB  THR A 225      75.755  89.526  87.247  0.00  0.00           C
ATOM   1505  HB  THR A 225      75.627  88.700  86.549  0.00  0.00           H
ATOM   1506  CG2 THR A 225      74.821  90.663  86.830  0.00  0.00           C
ATOM   1507 HG21 THR A 225      75.025  91.563  87.410  0.00  0.00           H
ATOM   1508 HG22 THR A 225      74.961  90.883  85.772  0.00  0.00           H
ATOM   1509 HG23 THR A 225      73.785  90.365  86.989  0.00  0.00           H
ATOM   1510  OG1 THR A 225      77.076  90.014  87.154  0.00  0.00           O
ATOM   1511  HG1 THR A 225      77.253  90.242  86.235  0.00  0.00           H
ATOM   1512  C   THR A 225      76.475  87.871  88.973  0.00  0.00           C
ATOM   1513  O   THR A 225      76.134  86.703  88.780  0.00  0.00           O
ATOM   1514  N   LEU A 226      77.671  88.202  89.481  0.00  0.00           N
ATOM   1515  H   LEU A 226      77.854  89.190  89.588  0.00  0.00           H
ATOM   1516  CA  LEU A 226      78.761  87.276  89.823  0.00  0.00           C
ATOM   1517  HA  LEU A 226      79.631  87.895  90.045  0.00  0.00           H
ATOM   1518  CB  LEU A 226      78.431  86.503  91.121  0.00  0.00           C
ATOM   1519  HB2 LEU A 226      77.612  85.813  90.916  0.00  0.00           H
ATOM   1520  HB3 LEU A 226      79.305  85.912  91.392  0.00  0.00           H
ATOM   1521  CG  LEU A 226      78.048  87.391  92.324  0.00  0.00           C
ATOM   1522  HG  LEU A 226      77.205  88.025  92.055  0.00  0.00           H
ATOM   1523  CD1 LEU A 226      77.615  86.550  93.524  0.00  0.00           C
ATOM   1524 HD11 LEU A 226      78.464  86.008  93.930  0.00  0.00           H
ATOM   1525 HD12 LEU A 226      77.210  87.204  94.295  0.00  0.00           H
ATOM   1526 HD13 LEU A 226      76.839  85.847  93.218  0.00  0.00           H
ATOM   1527  CD2 LEU A 226      79.216  88.270  92.774  0.00  0.00           C
ATOM   1528 HD21 LEU A 226      79.461  89.000  92.003  0.00  0.00           H
ATOM   1529 HD22 LEU A 226      78.939  88.814  93.675  0.00  0.00           H
ATOM   1530 HD23 LEU A 226      80.093  87.657  92.975  0.00  0.00           H
ATOM   1531  C   LEU A 226      79.217  86.402  88.632  0.00  0.00           C
ATOM   1532  O   LEU A 226      79.499  85.212  88.776  0.00  0.00           O
ATOM   1533  N   VAL A 227      79.290  87.004  87.436  0.00  0.00           N
ATOM   1534  H   VAL A 227      79.028  87.979  87.384  0.00  0.00           H
ATOM   1535  CA  VAL A 227      79.762  86.368  86.193  0.00  0.00           C
ATOM   1536  HA  VAL A 227      80.506  85.623  86.471  0.00  0.00           H
ATOM   1537  CB  VAL A 227      78.611  85.614  85.491  0.00  0.00           C
ATOM   1538  HB  VAL A 227      78.216  84.879  86.193  0.00  0.00           H
ATOM   1539  CG1 VAL A 227      77.450  86.523  85.069  0.00  0.00           C
ATOM   1540 HG11 VAL A 227      77.784  87.260  84.340  0.00  0.00           H
ATOM   1541 HG12 VAL A 227      76.655  85.918  84.635  0.00  0.00           H
ATOM   1542 HG13 VAL A 227      77.048  87.030  85.944  0.00  0.00           H
ATOM   1543  CG2 VAL A 227      79.098  84.845  84.257  0.00  0.00           C
ATOM   1544 HG21 VAL A 227      79.919  84.184  84.533  0.00  0.00           H
ATOM   1545 HG22 VAL A 227      78.282  84.235  83.866  0.00  0.00           H
ATOM   1546 HG23 VAL A 227      79.425  85.533  83.476  0.00  0.00           H
ATOM   1547  C   VAL A 227      80.460  87.390  85.279  0.00  0.00           C
ATOM   1548  O   VAL A 227      80.008  88.524  85.142  0.00  0.00           O
ATOM   1549  N   GLN A 228      81.587  86.989  84.682  0.00  0.00           N
ATOM   1550  H   GLN A 228      81.875  86.036  84.826  0.00  0.00           H
ATOM   1551  CA  GLN A 228      82.471  87.849  83.878  0.00  0.00           C
ATOM   1552  HA  GLN A 228      82.588  88.797  84.408  0.00  0.00           H
ATOM   1553  CB  GLN A 228      83.859  87.188  83.786  0.00  0.00           C
ATOM   1554  HB2 GLN A 228      84.536  87.897  83.309  0.00  0.00           H
ATOM   1555  HB3 GLN A 228      84.233  87.003  84.793  0.00  0.00           H
ATOM   1556  CG  GLN A 228      83.893  85.868  82.988  0.00  0.00           C
ATOM   1557  HG2 GLN A 228      83.586  85.044  83.631  0.00  0.00           H
ATOM   1558  HG3 GLN A 228      83.199  85.911  82.149  0.00  0.00           H
ATOM   1559  CD  GLN A 228      85.285  85.579  82.435  0.00  0.00           C
ATOM   1560  OE1 GLN A 228      86.198  85.198  83.160  0.00  0.00           O
ATOM   1561  NE2 GLN A 228      85.501  85.767  81.150  0.00  0.00           N
ATOM   1562 HE21 GLN A 228      86.427  85.600  80.791  0.00  0.00           H
ATOM   1563 HE22 GLN A 228      84.763  86.113  80.547  0.00  0.00           H
ATOM   1564  C   GLN A 228      81.935  88.180  82.470  0.00  0.00           C
ATOM   1565  O   GLN A 228      81.040  87.509  81.953  0.00  0.00           O
ATOM   1566  N   ALA A 229      82.557  89.157  81.799  0.00  0.00           N
ATOM   1567  H   ALA A 229      83.286  89.685  82.263  0.00  0.00           H
ATOM   1568  CA  ALA A 229      82.294  89.453  80.390  0.00  0.00           C
ATOM   1569  HA  ALA A 229      81.216  89.570  80.273  0.00  0.00           H
ATOM   1570  CB  ALA A 229      82.949  90.794  80.034  0.00  0.00           C
ATOM   1571  HB1 ALA A 229      84.033  90.723  80.127  0.00  0.00           H
ATOM   1572  HB2 ALA A 229      82.702  91.067  79.008  0.00  0.00           H
ATOM   1573  HB3 ALA A 229      82.586  91.575  80.703  0.00  0.00           H
ATOM   1574  C   ALA A 229      82.754  88.324  79.436  0.00  0.00           C
ATOM   1575  O   ALA A 229      83.800  87.694  79.654  0.00  0.00           O
ATOM   1576  N   ARG A 230      81.958  88.106  78.377  0.00  0.00           N
ATOM   1577  H   ARG A 230      81.104  88.650  78.339  0.00  0.00           H
ATOM   1578  CA  ARG A 230      82.151  87.198  77.225  0.00  0.00           C
ATOM   1579  HA  ARG A 230      83.126  87.382  76.769  0.00  0.00           H
ATOM   1580  CB  ARG A 230      82.109  85.737  77.732  0.00  0.00           C
ATOM   1581  HB2 ARG A 230      83.095  85.498  78.133  0.00  0.00           H
ATOM   1582  HB3 ARG A 230      81.394  85.660  78.554  0.00  0.00           H
ATOM   1583  CG  ARG A 230      81.720  84.678  76.689  0.00  0.00           C
ATOM   1584  HG2 ARG A 230      80.634  84.679  76.595  0.00  0.00           H
ATOM   1585  HG3 ARG A 230      82.153  84.907  75.719  0.00  0.00           H
ATOM   1586  CD  ARG A 230      82.163  83.269  77.077  0.00  0.00           C
ATOM   1587  HD2 ARG A 230      82.012  83.114  78.148  0.00  0.00           H
ATOM   1588  HD3 ARG A 230      81.523  82.573  76.539  0.00  0.00           H
ATOM   1589  NE  ARG A 230      83.577  83.032  76.722  0.00  0.00           N
ATOM   1590  HE  ARG A 230      84.213  83.821  76.793  0.00  0.00           H
ATOM   1591  CZ  ARG A 230      84.089  81.926  76.213  0.00  0.00           C
ATOM   1592  NH1 ARG A 230      83.367  80.891  75.895  0.00  0.00           N
ATOM   1593 HH11 ARG A 230      82.355  80.941  75.916  0.00  0.00           H
ATOM   1594 HH12 ARG A 230      83.846  80.109  75.470  0.00  0.00           H
ATOM   1595  NH2 ARG A 230      85.363  81.812  75.990  0.00  0.00           N
ATOM   1596 HH21 ARG A 230      86.016  82.556  76.216  0.00  0.00           H
ATOM   1597 HH22 ARG A 230      85.714  80.930  75.631  0.00  0.00           H
ATOM   1598  C   ARG A 230      81.074  87.503  76.158  0.00  0.00           C
ATOM   1599  O   ARG A 230      79.997  87.980  76.517  0.00  0.00           O
ATOM   1600  N   LYS A 231      81.355  87.244  74.873  0.00  0.00           N
ATOM   1601  H   LYS A 231      82.264  86.837  74.665  0.00  0.00           H
ATOM   1602  CA  LYS A 231      80.401  87.360  73.747  0.00  0.00           C
ATOM   1603  HA  LYS A 231      79.971  88.365  73.738  0.00  0.00           H
ATOM   1604  CB  LYS A 231      81.133  87.133  72.410  0.00  0.00           C
ATOM   1605  HB2 LYS A 231      81.594  86.144  72.410  0.00  0.00           H
ATOM   1606  HB3 LYS A 231      80.379  87.127  71.626  0.00  0.00           H
ATOM   1607  CG  LYS A 231      82.205  88.189  72.064  0.00  0.00           C
ATOM   1608  HG2 LYS A 231      82.007  89.103  72.626  0.00  0.00           H
ATOM   1609  HG3 LYS A 231      83.181  87.819  72.373  0.00  0.00           H
ATOM   1610  CD  LYS A 231      82.270  88.566  70.571  0.00  0.00           C
ATOM   1611  HD2 LYS A 231      81.456  89.262  70.381  0.00  0.00           H
ATOM   1612  HD3 LYS A 231      83.198  89.103  70.372  0.00  0.00           H
ATOM   1613  CE  LYS A 231      82.119  87.396  69.583  0.00  0.00           C
ATOM   1614  HE2 LYS A 231      81.295  86.757  69.911  0.00  0.00           H
ATOM   1615  HE3 LYS A 231      81.819  87.800  68.613  0.00  0.00           H
ATOM   1616  NZ  LYS A 231      83.367  86.615  69.430  0.00  0.00           N
ATOM   1617  HZ1 LYS A 231      83.843  86.471  70.318  0.00  0.00           H
ATOM   1618  HZ2 LYS A 231      83.187  85.715  69.012  0.00  0.00           H
ATOM   1619  HZ3 LYS A 231      83.992  87.093  68.779  0.00  0.00           H
ATOM   1620  C   LYS A 231      79.218  86.377  73.845  0.00  0.00           C
ATOM   1621  O   LYS A 231      79.312  85.350  74.519  0.00  0.00           O
ATOM   1622  N   ARG A 232      78.137  86.643  73.103  0.00  0.00           N
ATOM   1623  H   ARG A 232      78.178  87.492  72.531  0.00  0.00           H
ATOM   1624  CA  ARG A 232      77.010  85.718  72.864  0.00  0.00           C
ATOM   1625  HA  ARG A 232      77.362  84.700  73.013  0.00  0.00           H
ATOM   1626  CB  ARG A 232      75.851  85.992  73.842  0.00  0.00           C
ATOM   1627  HB2 ARG A 232      75.663  87.067  73.881  0.00  0.00           H
ATOM   1628  HB3 ARG A 232      74.947  85.521  73.452  0.00  0.00           H
ATOM   1629  CG  ARG A 232      76.069  85.469  75.273  0.00  0.00           C
ATOM   1630  HG2 ARG A 232      76.923  85.975  75.725  0.00  0.00           H
ATOM   1631  HG3 ARG A 232      75.181  85.718  75.856  0.00  0.00           H
ATOM   1632  CD  ARG A 232      76.290  83.948  75.327  0.00  0.00           C
ATOM   1633  HD2 ARG A 232      75.556  83.459  74.684  0.00  0.00           H
ATOM   1634  HD3 ARG A 232      77.288  83.724  74.948  0.00  0.00           H
ATOM   1635  NE  ARG A 232      76.133  83.429  76.699  0.00  0.00           N
ATOM   1636  HE  ARG A 232      75.416  83.854  77.280  0.00  0.00           H
ATOM   1637  CZ  ARG A 232      76.815  82.470  77.290  0.00  0.00           C
ATOM   1638  NH1 ARG A 232      77.741  81.778  76.687  0.00  0.00           N
ATOM   1639 HH11 ARG A 232      77.898  81.920  75.693  0.00  0.00           H
ATOM   1640 HH12 ARG A 232      78.316  81.126  77.181  0.00  0.00           H
ATOM   1641  NH2 ARG A 232      76.543  82.188  78.530  0.00  0.00           N
ATOM   1642 HH21 ARG A 232      75.775  82.695  78.967  0.00  0.00           H
ATOM   1643 HH22 ARG A 232      76.993  81.445  79.025  0.00  0.00           H
ATOM   1644  C   ARG A 232      76.552  85.803  71.404  0.00  0.00           C
ATOM   1645  O   ARG A 232      75.890  86.756  70.992  0.00  0.00           O
ATOM   1646  N   LYS A 233      76.899  84.779  70.617  0.00  0.00           N
ATOM   1647  H   LYS A 233      77.275  83.958  71.080  0.00  0.00           H
ATOM   1648  CA  LYS A 233      76.822  84.793  69.147  0.00  0.00           C
ATOM   1649  HA  LYS A 233      77.173  85.774  68.814  0.00  0.00           H
ATOM   1650  CB  LYS A 233      77.796  83.748  68.569  0.00  0.00           C
ATOM   1651  HB2 LYS A 233      78.743  83.807  69.109  0.00  0.00           H
ATOM   1652  HB3 LYS A 233      77.388  82.746  68.704  0.00  0.00           H
ATOM   1653  CG  LYS A 233      78.078  84.021  67.080  0.00  0.00           C
ATOM   1654  HG2 LYS A 233      77.143  84.056  66.521  0.00  0.00           H
ATOM   1655  HG3 LYS A 233      78.558  84.998  66.995  0.00  0.00           H
ATOM   1656  CD  LYS A 233      78.999  82.973  66.441  0.00  0.00           C
ATOM   1657  HD2 LYS A 233      79.369  83.375  65.496  0.00  0.00           H
ATOM   1658  HD3 LYS A 233      79.853  82.784  67.092  0.00  0.00           H
ATOM   1659  CE  LYS A 233      78.242  81.668  66.160  0.00  0.00           C
ATOM   1660  HE2 LYS A 233      77.810  81.287  67.087  0.00  0.00           H
ATOM   1661  HE3 LYS A 233      77.424  81.896  65.470  0.00  0.00           H
ATOM   1662  NZ  LYS A 233      79.129  80.652  65.553  0.00  0.00           N
ATOM   1663  HZ1 LYS A 233      79.817  80.284  66.208  0.00  0.00           H
ATOM   1664  HZ2 LYS A 233      78.606  79.874  65.155  0.00  0.00           H
ATOM   1665  HZ3 LYS A 233      79.675  81.062  64.797  0.00  0.00           H
ATOM   1666  C   LYS A 233      75.386  84.636  68.619  0.00  0.00           C
ATOM   1667  O   LYS A 233      74.948  83.531  68.291  0.00  0.00           O
ATOM   1668  N   ARG A 234      74.673  85.763  68.520  0.00  0.00           N
ATOM   1669  H   ARG A 234      75.095  86.576  68.949  0.00  0.00           H
ATOM   1670  CA  ARG A 234      73.582  85.975  67.542  0.00  0.00           C
ATOM   1671  HA  ARG A 234      72.971  85.073  67.539  0.00  0.00           H
ATOM   1672  CB  ARG A 234      72.709  87.148  68.029  0.00  0.00           C
ATOM   1673  HB2 ARG A 234      71.743  87.073  67.539  0.00  0.00           H
ATOM   1674  HB3 ARG A 234      72.534  87.020  69.099  0.00  0.00           H
ATOM   1675  CG  ARG A 234      73.268  88.560  67.779  0.00  0.00           C
ATOM   1676  HG2 ARG A 234      74.327  88.579  68.041  0.00  0.00           H
ATOM   1677  HG3 ARG A 234      73.190  88.785  66.715  0.00  0.00           H
ATOM   1678  CD  ARG A 234      72.558  89.672  68.586  0.00  0.00           C
ATOM   1679  HD2 ARG A 234      73.011  89.692  69.580  0.00  0.00           H
ATOM   1680  HD3 ARG A 234      72.763  90.637  68.120  0.00  0.00           H
ATOM   1681  NE  ARG A 234      71.094  89.507  68.771  0.00  0.00           N
ATOM   1682  HE  ARG A 234      70.755  89.486  69.732  0.00  0.00           H
ATOM   1683  CZ  ARG A 234      70.144  89.304  67.878  0.00  0.00           C
ATOM   1684  NH1 ARG A 234      70.375  89.314  66.599  0.00  0.00           N
ATOM   1685 HH11 ARG A 234      71.287  89.555  66.273  0.00  0.00           H
ATOM   1686 HH12 ARG A 234      69.668  88.957  65.957  0.00  0.00           H
ATOM   1687  NH2 ARG A 234      68.935  89.054  68.280  0.00  0.00           N
ATOM   1688 HH21 ARG A 234      68.749  89.074  69.282  0.00  0.00           H
ATOM   1689 HH22 ARG A 234      68.221  88.730  67.635  0.00  0.00           H
ATOM   1690  C   ARG A 234      74.175  86.097  66.115  0.00  0.00           C
ATOM   1691  O   ARG A 234      75.393  86.131  66.003  0.00  0.00           O
ATOM   1692  N   THR A 235      73.447  86.178  64.999  0.00  0.00           N
ATOM   1693  H   THR A 235      74.041  86.099  64.170  0.00  0.00           H
ATOM   1694  CA  THR A 235      72.040  86.545  64.698  0.00  0.00           C
ATOM   1695  HA  THR A 235      71.735  87.340  65.367  0.00  0.00           H
ATOM   1696  CB  THR A 235      72.034  87.168  63.286  0.00  0.00           C
ATOM   1697  HB  THR A 235      71.059  87.580  63.089  0.00  0.00           H
ATOM   1698  CG2 THR A 235      72.984  88.355  63.109  0.00  0.00           C
ATOM   1699 HG21 THR A 235      74.000  88.107  63.404  0.00  0.00           H
ATOM   1700 HG22 THR A 235      73.009  88.637  62.056  0.00  0.00           H
ATOM   1701 HG23 THR A 235      72.642  89.199  63.702  0.00  0.00           H
ATOM   1702  OG1 THR A 235      72.286  86.207  62.301  0.00  0.00           O
ATOM   1703  HG1 THR A 235      73.263  86.052  62.296  0.00  0.00           H
ATOM   1704  C   THR A 235      71.027  85.383  64.924  0.00  0.00           C
ATOM   1705  O   THR A 235      71.223  84.614  65.865  0.00  0.00           O
ATOM   1706  N   SER A 236      69.861  85.189  64.282  0.00  0.00           N
ATOM   1707  H   SER A 236      69.407  84.337  64.566  0.00  0.00           H
ATOM   1708  CA  SER A 236      69.153  85.919  63.208  0.00  0.00           C
ATOM   1709  HA  SER A 236      69.811  85.992  62.342  0.00  0.00           H
ATOM   1710  CB  SER A 236      67.957  85.080  62.738  0.00  0.00           C
ATOM   1711  HB2 SER A 236      68.246  84.032  62.648  0.00  0.00           H
ATOM   1712  HB3 SER A 236      67.134  85.166  63.451  0.00  0.00           H
ATOM   1713  OG  SER A 236      67.549  85.544  61.471  0.00  0.00           O
ATOM   1714  HG  SER A 236      66.563  85.435  61.415  0.00  0.00           H
ATOM   1715  C   SER A 236      68.715  87.351  63.592  0.00  0.00           C
ATOM   1716  O   SER A 236      69.073  87.841  64.669  0.00  0.00           O
ATOM   1717  N   ILE A 237      68.037  88.074  62.693  0.00  0.00           N
ATOM   1718  H   ILE A 237      67.735  87.596  61.849  0.00  0.00           H
ATOM   1719  CA  ILE A 237      67.771  89.518  62.794  0.00  0.00           C
ATOM   1720  HA  ILE A 237      68.045  89.844  63.795  0.00  0.00           H
ATOM   1721  CB  ILE A 237      68.651  90.320  61.798  0.00  0.00           C
ATOM   1722  HB  ILE A 237      68.290  90.130  60.789  0.00  0.00           H
ATOM   1723  CG2 ILE A 237      68.484  91.817  62.094  0.00  0.00           C
ATOM   1724 HG21 ILE A 237      68.849  92.044  63.096  0.00  0.00           H
ATOM   1725 HG22 ILE A 237      69.035  92.409  61.367  0.00  0.00           H
ATOM   1726 HG23 ILE A 237      67.437  92.091  62.006  0.00  0.00           H
ATOM   1727  CG1 ILE A 237      70.144  89.925  61.847  0.00  0.00           C
ATOM   1728 HG12 ILE A 237      70.472  89.909  62.887  0.00  0.00           H
ATOM   1729 HG13 ILE A 237      70.243  88.920  61.435  0.00  0.00           H
ATOM   1730  CD1 ILE A 237      71.096  90.836  61.056  0.00  0.00           C
ATOM   1731 HD11 ILE A 237      71.257  91.768  61.597  0.00  0.00           H
ATOM   1732 HD12 ILE A 237      72.059  90.345  60.926  0.00  0.00           H
ATOM   1733 HD13 ILE A 237      70.684  91.053  60.071  0.00  0.00           H
ATOM   1734  C   ILE A 237      66.277  89.840  62.610  0.00  0.00           C
ATOM   1735  O   ILE A 237      65.662  89.495  61.607  0.00  0.00           O
ATOM   1736  N   GLU A 238      65.698  90.583  63.554  0.00  0.00           N
ATOM   1737  H   GLU A 238      66.245  90.840  64.356  0.00  0.00           H
ATOM   1738  CA  GLU A 238      64.310  91.068  63.483  0.00  0.00           C
ATOM   1739  HA  GLU A 238      63.640  90.208  63.431  0.00  0.00           H
ATOM   1740  CB  GLU A 238      64.001  91.877  64.753  0.00  0.00           C
ATOM   1741  HB2 GLU A 238      64.809  92.592  64.918  0.00  0.00           H
ATOM   1742  HB3 GLU A 238      63.082  92.451  64.619  0.00  0.00           H
ATOM   1743  CG  GLU A 238      63.867  90.986  65.995  0.00  0.00           C
ATOM   1744  HG2 GLU A 238      64.713  90.299  66.050  0.00  0.00           H
ATOM   1745  HG3 GLU A 238      63.922  91.632  66.874  0.00  0.00           H
ATOM   1746  CD  GLU A 238      62.550  90.197  66.045  0.00  0.00           C
ATOM   1747  OE1 GLU A 238      61.728  90.298  65.107  0.00  0.00           O
ATOM   1748  OE2 GLU A 238      62.338  89.517  67.075  0.00  0.00           O
ATOM   1749  C   GLU A 238      64.033  91.945  62.249  0.00  0.00           C
ATOM   1750  O   GLU A 238      64.896  92.730  61.843  0.00  0.00           O
ATOM   1751  N   ASN A 239      62.801  91.873  61.715  0.00  0.00           N
ATOM   1752  H   ASN A 239      62.160  91.218  62.145  0.00  0.00           H
ATOM   1753  CA  ASN A 239      62.320  92.556  60.496  0.00  0.00           C
ATOM   1754  HA  ASN A 239      62.603  91.966  59.624  0.00  0.00           H
ATOM   1755  CB  ASN A 239      60.772  92.616  60.572  0.00  0.00           C
ATOM   1756  HB2 ASN A 239      60.365  91.618  60.409  0.00  0.00           H
ATOM   1757  HB3 ASN A 239      60.464  92.933  61.569  0.00  0.00           H
ATOM   1758  CG  ASN A 239      60.126  93.584  59.584  0.00  0.00           C
ATOM   1759  OD1 ASN A 239      59.887  94.747  59.883  0.00  0.00           O
ATOM   1760  ND2 ASN A 239      59.842  93.135  58.384  0.00  0.00           N
ATOM   1761 HD21 ASN A 239      59.385  93.767  57.732  0.00  0.00           H
ATOM   1762 HD22 ASN A 239      59.973  92.167  58.154  0.00  0.00           H
ATOM   1763  C   ASN A 239      62.931  93.955  60.299  0.00  0.00           C
ATOM   1764  O   ASN A 239      63.618  94.223  59.312  0.00  0.00           O
ATOM   1765  N   ARG A 240      62.723  94.830  61.287  0.00  0.00           N
ATOM   1766  H   ARG A 240      62.139  94.522  62.051  0.00  0.00           H
ATOM   1767  CA  ARG A 240      63.137  96.235  61.246  0.00  0.00           C
ATOM   1768  HA  ARG A 240      62.810  96.668  60.298  0.00  0.00           H
ATOM   1769  CB  ARG A 240      62.452  96.985  62.394  0.00  0.00           C
ATOM   1770  HB2 ARG A 240      62.722  96.541  63.353  0.00  0.00           H
ATOM   1771  HB3 ARG A 240      62.803  98.018  62.377  0.00  0.00           H
ATOM   1772  CG  ARG A 240      60.924  96.950  62.214  0.00  0.00           C
ATOM   1773  HG2 ARG A 240      60.694  97.261  61.196  0.00  0.00           H
ATOM   1774  HG3 ARG A 240      60.557  95.934  62.355  0.00  0.00           H
ATOM   1775  CD  ARG A 240      60.182  97.865  63.191  0.00  0.00           C
ATOM   1776  HD2 ARG A 240      59.110  97.788  63.005  0.00  0.00           H
ATOM   1777  HD3 ARG A 240      60.371  97.526  64.211  0.00  0.00           H
ATOM   1778  NE  ARG A 240      60.620  99.261  63.049  0.00  0.00           N
ATOM   1779  HE  ARG A 240      61.304  99.601  63.720  0.00  0.00           H
ATOM   1780  CZ  ARG A 240      60.291 100.122  62.110  0.00  0.00           C
ATOM   1781  NH1 ARG A 240      59.433  99.868  61.161  0.00  0.00           N
ATOM   1782 HH11 ARG A 240      59.066  98.927  61.053  0.00  0.00           H
ATOM   1783 HH12 ARG A 240      59.144 100.594  60.531  0.00  0.00           H
ATOM   1784  NH2 ARG A 240      60.875 101.282  62.123  0.00  0.00           N
ATOM   1785 HH21 ARG A 240      61.594 101.431  62.823  0.00  0.00           H
ATOM   1786 HH22 ARG A 240      60.636 101.988  61.455  0.00  0.00           H
ATOM   1787  C   ARG A 240      64.648  96.436  61.293  0.00  0.00           C
ATOM   1788  O   ARG A 240      65.142  97.392  60.705  0.00  0.00           O
ATOM   1789  N   VAL A 241      65.387  95.549  61.956  0.00  0.00           N
ATOM   1790  H   VAL A 241      64.934  94.708  62.291  0.00  0.00           H
ATOM   1791  CA  VAL A 241      66.845  95.671  62.107  0.00  0.00           C
ATOM   1792  HA  VAL A 241      67.082  96.726  62.254  0.00  0.00           H
ATOM   1793  CB  VAL A 241      67.349  94.927  63.360  0.00  0.00           C
ATOM   1794  HB  VAL A 241      67.079  93.878  63.289  0.00  0.00           H
ATOM   1795  CG1 VAL A 241      68.871  95.045  63.522  0.00  0.00           C
ATOM   1796 HG11 VAL A 241      69.160  96.095  63.588  0.00  0.00           H
ATOM   1797 HG12 VAL A 241      69.190  94.529  64.426  0.00  0.00           H
ATOM   1798 HG13 VAL A 241      69.384  94.594  62.674  0.00  0.00           H
ATOM   1799  CG2 VAL A 241      66.700  95.488  64.634  0.00  0.00           C
ATOM   1800 HG21 VAL A 241      65.620  95.345  64.603  0.00  0.00           H
ATOM   1801 HG22 VAL A 241      67.089  94.964  65.507  0.00  0.00           H
ATOM   1802 HG23 VAL A 241      66.918  96.553  64.728  0.00  0.00           H
ATOM   1803  C   VAL A 241      67.564  95.248  60.824  0.00  0.00           C
ATOM   1804  O   VAL A 241      68.396  96.013  60.341  0.00  0.00           O
ATOM   1805  N   ARG A 242      67.199  94.120  60.191  0.00  0.00           N
ATOM   1806  H   ARG A 242      66.488  93.530  60.613  0.00  0.00           H
ATOM   1807  CA  ARG A 242      67.746  93.771  58.857  0.00  0.00           C
ATOM   1808  HA  ARG A 242      68.830  93.900  58.892  0.00  0.00           H
ATOM   1809  CB  ARG A 242      67.516  92.292  58.466  0.00  0.00           C
ATOM   1810  HB2 ARG A 242      67.750  92.181  57.405  0.00  0.00           H
ATOM   1811  HB3 ARG A 242      68.242  91.686  59.010  0.00  0.00           H
ATOM   1812  CG  ARG A 242      66.116  91.711  58.730  0.00  0.00           C
ATOM   1813  HG2 ARG A 242      65.968  91.611  59.804  0.00  0.00           H
ATOM   1814  HG3 ARG A 242      65.366  92.398  58.338  0.00  0.00           H
ATOM   1815  CD  ARG A 242      65.888  90.334  58.078  0.00  0.00           C
ATOM   1816  HD2 ARG A 242      64.871  90.010  58.305  0.00  0.00           H
ATOM   1817  HD3 ARG A 242      65.968  90.444  56.996  0.00  0.00           H
ATOM   1818  NE  ARG A 242      66.859  89.313  58.517  0.00  0.00           N
ATOM   1819  HE  ARG A 242      67.850  89.505  58.369  0.00  0.00           H
ATOM   1820  CZ  ARG A 242      66.643  88.123  59.054  0.00  0.00           C
ATOM   1821  NH1 ARG A 242      65.463  87.691  59.390  0.00  0.00           N
ATOM   1822 HH11 ARG A 242      64.749  88.376  59.501  0.00  0.00           H
ATOM   1823 HH12 ARG A 242      65.379  86.842  59.956  0.00  0.00           H
ATOM   1824  NH2 ARG A 242      67.666  87.364  59.281  0.00  0.00           N
ATOM   1825 HH21 ARG A 242      68.579  87.740  59.021  0.00  0.00           H
ATOM   1826 HH22 ARG A 242      67.565  86.466  59.733  0.00  0.00           H
ATOM   1827  C   ARG A 242      67.291  94.768  57.786  0.00  0.00           C
ATOM   1828  O   ARG A 242      68.103  95.210  56.975  0.00  0.00           O
ATOM   1829  N   GLY A 243      66.043  95.239  57.865  0.00  0.00           N
ATOM   1830  H   GLY A 243      65.407  94.816  58.532  0.00  0.00           H
ATOM   1831  CA  GLY A 243      65.542  96.337  57.032  0.00  0.00           C
ATOM   1832  HA2 GLY A 243      65.594  96.040  55.984  0.00  0.00           H
ATOM   1833  HA3 GLY A 243      64.497  96.517  57.290  0.00  0.00           H
ATOM   1834  C   GLY A 243      66.309  97.658  57.203  0.00  0.00           C
ATOM   1835  O   GLY A 243      66.452  98.400  56.228  0.00  0.00           O
ATOM   1836  N   ASN A 244      66.832  97.951  58.399  0.00  0.00           N
ATOM   1837  H   ASN A 244      66.611  97.345  59.181  0.00  0.00           H
ATOM   1838  CA  ASN A 244      67.681  99.114  58.669  0.00  0.00           C
ATOM   1839  HA  ASN A 244      67.291  99.960  58.103  0.00  0.00           H
ATOM   1840  CB  ASN A 244      67.597  99.465  60.167  0.00  0.00           C
ATOM   1841  HB2 ASN A 244      66.559  99.650  60.439  0.00  0.00           H
ATOM   1842  HB3 ASN A 244      67.968  98.632  60.762  0.00  0.00           H
ATOM   1843  CG  ASN A 244      68.409 100.700  60.522  0.00  0.00           C
ATOM   1844  OD1 ASN A 244      69.383 100.642  61.248  0.00  0.00           O
ATOM   1845  ND2 ASN A 244      68.048 101.854  60.008  0.00  0.00           N
ATOM   1846 HD21 ASN A 244      68.632 102.642  60.227  0.00  0.00           H
ATOM   1847 HD22 ASN A 244      67.234 101.933  59.431  0.00  0.00           H
ATOM   1848  C   ASN A 244      69.137  98.913  58.211  0.00  0.00           C
ATOM   1849  O   ASN A 244      69.689  99.823  57.600  0.00  0.00           O
ATOM   1850  N   LEU A 245      69.746  97.741  58.431  0.00  0.00           N
ATOM   1851  H   LEU A 245      69.247  97.030  58.956  0.00  0.00           H
ATOM   1852  CA  LEU A 245      71.128  97.455  58.013  0.00  0.00           C
ATOM   1853  HA  LEU A 245      71.790  98.175  58.491  0.00  0.00           H
ATOM   1854  CB  LEU A 245      71.524  96.038  58.469  0.00  0.00           C
ATOM   1855  HB2 LEU A 245      70.744  95.342  58.158  0.00  0.00           H
ATOM   1856  HB3 LEU A 245      72.442  95.749  57.959  0.00  0.00           H
ATOM   1857  CG  LEU A 245      71.769  95.897  59.983  0.00  0.00           C
ATOM   1858  HG  LEU A 245      70.963  96.373  60.538  0.00  0.00           H
ATOM   1859  CD1 LEU A 245      71.814  94.419  60.369  0.00  0.00           C
ATOM   1860 HD11 LEU A 245      72.611  93.912  59.820  0.00  0.00           H
ATOM   1861 HD12 LEU A 245      71.991  94.318  61.438  0.00  0.00           H
ATOM   1862 HD13 LEU A 245      70.864  93.946  60.123  0.00  0.00           H
ATOM   1863  CD2 LEU A 245      73.094  96.537  60.407  0.00  0.00           C
ATOM   1864 HD21 LEU A 245      73.072  97.607  60.215  0.00  0.00           H
ATOM   1865 HD22 LEU A 245      73.254  96.377  61.472  0.00  0.00           H
ATOM   1866 HD23 LEU A 245      73.917  96.086  59.850  0.00  0.00           H
ATOM   1867  C   LEU A 245      71.331  97.623  56.494  0.00  0.00           C
ATOM   1868  O   LEU A 245      72.324  98.213  56.063  0.00  0.00           O
ATOM   1869  N   GLU A 246      70.347  97.227  55.683  0.00  0.00           N
ATOM   1870  H   GLU A 246      69.585  96.690  56.083  0.00  0.00           H
ATOM   1871  CA  GLU A 246      70.339  97.483  54.232  0.00  0.00           C
ATOM   1872  HA  GLU A 246      71.251  97.068  53.802  0.00  0.00           H
ATOM   1873  CB  GLU A 246      69.129  96.763  53.602  0.00  0.00           C
ATOM   1874  HB2 GLU A 246      68.240  97.001  54.191  0.00  0.00           H
ATOM   1875  HB3 GLU A 246      68.959  97.148  52.596  0.00  0.00           H
ATOM   1876  CG  GLU A 246      69.275  95.225  53.527  0.00  0.00           C
ATOM   1877  HG2 GLU A 246      69.566  94.840  54.506  0.00  0.00           H
ATOM   1878  HG3 GLU A 246      68.294  94.808  53.286  0.00  0.00           H
ATOM   1879  CD  GLU A 246      70.282  94.741  52.465  0.00  0.00           C
ATOM   1880  OE1 GLU A 246      70.947  95.602  51.843  0.00  0.00           O
ATOM   1881  OE2 GLU A 246      70.415  93.510  52.261  0.00  0.00           O
ATOM   1882  C   GLU A 246      70.342  98.989  53.866  0.00  0.00           C
ATOM   1883  O   GLU A 246      70.868  99.359  52.816  0.00  0.00           O
ATOM   1884  N   ASN A 247      69.829  99.869  54.738  0.00  0.00           N
ATOM   1885  H   ASN A 247      69.505  99.506  55.625  0.00  0.00           H
ATOM   1886  CA  ASN A 247      69.904 101.336  54.604  0.00  0.00           C
ATOM   1887  HA  ASN A 247      69.914 101.596  53.543  0.00  0.00           H
ATOM   1888  CB  ASN A 247      68.654 101.979  55.242  0.00  0.00           C
ATOM   1889  HB2 ASN A 247      68.501 101.599  56.249  0.00  0.00           H
ATOM   1890  HB3 ASN A 247      68.819 103.053  55.317  0.00  0.00           H
ATOM   1891  CG  ASN A 247      67.379 101.796  54.437  0.00  0.00           C
ATOM   1892  OD1 ASN A 247      66.944 102.678  53.719  0.00  0.00           O
ATOM   1893  ND2 ASN A 247      66.692 100.685  54.556  0.00  0.00           N
ATOM   1894 HD21 ASN A 247      65.841 100.629  54.023  0.00  0.00           H
ATOM   1895 HD22 ASN A 247      66.989  99.941  55.171  0.00  0.00           H
ATOM   1896  C   ASN A 247      71.195 101.945  55.209  0.00  0.00           C
ATOM   1897  O   ASN A 247      71.489 103.121  54.981  0.00  0.00           O
ATOM   1898  N   LEU A 248      71.972 101.182  55.986  0.00  0.00           N
ATOM   1899  H   LEU A 248      71.662 100.239  56.188  0.00  0.00           H
ATOM   1900  CA  LEU A 248      73.302 101.588  56.464  0.00  0.00           C
ATOM   1901  HA  LEU A 248      73.333 102.670  56.590  0.00  0.00           H
ATOM   1902  CB  LEU A 248      73.601 100.942  57.833  0.00  0.00           C
ATOM   1903  HB2 LEU A 248      73.099  99.979  57.911  0.00  0.00           H
ATOM   1904  HB3 LEU A 248      74.675 100.756  57.895  0.00  0.00           H
ATOM   1905  CG  LEU A 248      73.223 101.828  59.035  0.00  0.00           C
ATOM   1906  HG  LEU A 248      73.777 102.765  58.965  0.00  0.00           H
ATOM   1907  CD1 LEU A 248      71.733 102.152  59.121  0.00  0.00           C
ATOM   1908 HD11 LEU A 248      71.160 101.228  59.190  0.00  0.00           H
ATOM   1909 HD12 LEU A 248      71.536 102.756  60.005  0.00  0.00           H
ATOM   1910 HD13 LEU A 248      71.416 102.707  58.240  0.00  0.00           H
ATOM   1911  CD2 LEU A 248      73.629 101.128  60.334  0.00  0.00           C
ATOM   1912 HD21 LEU A 248      74.694 100.902  60.317  0.00  0.00           H
ATOM   1913 HD22 LEU A 248      73.421 101.782  61.181  0.00  0.00           H
ATOM   1914 HD23 LEU A 248      73.063 100.204  60.451  0.00  0.00           H
ATOM   1915  C   LEU A 248      74.391 101.253  55.436  0.00  0.00           C
ATOM   1916  O   LEU A 248      75.265 102.082  55.193  0.00  0.00           O
ATOM   1917  N   PHE A 249      74.334 100.076  54.803  0.00  0.00           N
ATOM   1918  H   PHE A 249      73.598  99.427  55.069  0.00  0.00           H
ATOM   1919  CA  PHE A 249      75.389  99.603  53.894  0.00  0.00           C
ATOM   1920  HA  PHE A 249      76.308  99.475  54.466  0.00  0.00           H
ATOM   1921  CB  PHE A 249      74.987  98.241  53.319  0.00  0.00           C
ATOM   1922  HB2 PHE A 249      74.866  97.535  54.139  0.00  0.00           H
ATOM   1923  HB3 PHE A 249      74.021  98.330  52.820  0.00  0.00           H
ATOM   1924  CG  PHE A 249      76.004  97.687  52.339  0.00  0.00           C
ATOM   1925  CD1 PHE A 249      77.190  97.098  52.817  0.00  0.00           C
ATOM   1926  HD1 PHE A 249      77.369  97.036  53.880  0.00  0.00           H
ATOM   1927  CE1 PHE A 249      78.142  96.593  51.912  0.00  0.00           C
ATOM   1928  HE1 PHE A 249      79.060  96.161  52.281  0.00  0.00           H
ATOM   1929  CZ  PHE A 249      77.909  96.679  50.529  0.00  0.00           C
ATOM   1930  HZ  PHE A 249      78.648  96.309  49.832  0.00  0.00           H
ATOM   1931  CE2 PHE A 249      76.730  97.274  50.049  0.00  0.00           C
ATOM   1932  HE2 PHE A 249      76.556  97.356  48.983  0.00  0.00           H
ATOM   1933  CD2 PHE A 249      75.776  97.776  50.952  0.00  0.00           C
ATOM   1934  HD2 PHE A 249      74.869  98.232  50.579  0.00  0.00           H
ATOM   1935  C   PHE A 249      75.708 100.585  52.755  0.00  0.00           C
ATOM   1936  O   PHE A 249      76.876 100.873  52.501  0.00  0.00           O
ATOM   1937  N   LEU A 250      74.679 101.152  52.115  0.00  0.00           N
ATOM   1938  H   LEU A 250      73.748 100.876  52.388  0.00  0.00           H
ATOM   1939  CA  LEU A 250      74.818 102.087  50.988  0.00  0.00           C
ATOM   1940  HA  LEU A 250      75.439 101.619  50.225  0.00  0.00           H
ATOM   1941  CB  LEU A 250      73.427 102.362  50.382  0.00  0.00           C
ATOM   1942  HB2 LEU A 250      72.811 102.849  51.139  0.00  0.00           H
ATOM   1943  HB3 LEU A 250      73.541 103.062  49.551  0.00  0.00           H
ATOM   1944  CG  LEU A 250      72.681 101.116  49.863  0.00  0.00           C
ATOM   1945  HG  LEU A 250      72.571 100.400  50.676  0.00  0.00           H
ATOM   1946  CD1 LEU A 250      71.284 101.513  49.390  0.00  0.00           C
ATOM   1947 HD11 LEU A 250      71.359 102.219  48.561  0.00  0.00           H
ATOM   1948 HD12 LEU A 250      70.745 100.624  49.060  0.00  0.00           H
ATOM   1949 HD13 LEU A 250      70.731 101.972  50.210  0.00  0.00           H
ATOM   1950  CD2 LEU A 250      73.409 100.439  48.701  0.00  0.00           C
ATOM   1951 HD21 LEU A 250      74.382 100.073  49.019  0.00  0.00           H
ATOM   1952 HD22 LEU A 250      72.820  99.593  48.344  0.00  0.00           H
ATOM   1953 HD23 LEU A 250      73.543 101.149  47.883  0.00  0.00           H
ATOM   1954  C   LEU A 250      75.524 103.410  51.353  0.00  0.00           C
ATOM   1955  O   LEU A 250      75.893 104.173  50.462  0.00  0.00           O
ATOM   1956  N   GLN A 251      75.730 103.700  52.641  0.00  0.00           N
ATOM   1957  H   GLN A 251      75.428 103.031  53.341  0.00  0.00           H
ATOM   1958  CA  GLN A 251      76.470 104.881  53.098  0.00  0.00           C
ATOM   1959  HA  GLN A 251      76.222 105.723  52.450  0.00  0.00           H
ATOM   1960  CB  GLN A 251      76.036 105.246  54.530  0.00  0.00           C
ATOM   1961  HB2 GLN A 251      76.370 104.470  55.220  0.00  0.00           H
ATOM   1962  HB3 GLN A 251      76.521 106.182  54.809  0.00  0.00           H
ATOM   1963  CG  GLN A 251      74.508 105.410  54.652  0.00  0.00           C
ATOM   1964  HG2 GLN A 251      74.171 106.192  53.970  0.00  0.00           H
ATOM   1965  HG3 GLN A 251      74.013 104.482  54.371  0.00  0.00           H
ATOM   1966  CD  GLN A 251      74.052 105.772  56.059  0.00  0.00           C
ATOM   1967  OE1 GLN A 251      74.711 106.486  56.805  0.00  0.00           O
ATOM   1968  NE2 GLN A 251      72.894 105.304  56.474  0.00  0.00           N
ATOM   1969 HE21 GLN A 251      72.594 105.577  57.390  0.00  0.00           H
ATOM   1970 HE22 GLN A 251      72.350 104.690  55.871  0.00  0.00           H
ATOM   1971  C   GLN A 251      77.993 104.673  53.011  0.00  0.00           C
ATOM   1972  O   GLN A 251      78.727 105.624  52.728  0.00  0.00           O
ATOM   1973  N   CYS A 252      78.477 103.440  53.194  0.00  0.00           N
ATOM   1974  H   CYS A 252      77.820 102.695  53.397  0.00  0.00           H
ATOM   1975  CA  CYS A 252      79.887 103.064  53.040  0.00  0.00           C
ATOM   1976  HA  CYS A 252      80.306 103.636  52.209  0.00  0.00           H
ATOM   1977  CB  CYS A 252      80.677 103.475  54.304  0.00  0.00           C
ATOM   1978  HB2 CYS A 252      81.695 103.094  54.225  0.00  0.00           H
ATOM   1979  HB3 CYS A 252      80.727 104.564  54.357  0.00  0.00           H
ATOM   1980  SG  CYS A 252      79.942 102.856  55.851  0.00  0.00           S
ATOM   1981  HG  CYS A 252      81.035 103.066  56.610  0.00  0.00           H
ATOM   1982  C   CYS A 252      80.054 101.570  52.661  0.00  0.00           C
ATOM   1983  O   CYS A 252      80.507 100.768  53.479  0.00  0.00           O
ATOM   1984  N   PRO A 253      79.763 101.172  51.400  0.00  0.00           N
ATOM   1985  CD  PRO A 253      79.163 101.995  50.353  0.00  0.00           C
ATOM   1986  HD2 PRO A 253      79.941 102.566  49.845  0.00  0.00           H
ATOM   1987  HD3 PRO A 253      78.398 102.667  50.740  0.00  0.00           H
ATOM   1988  CG  PRO A 253      78.518 101.014  49.377  0.00  0.00           C
ATOM   1989  HG2 PRO A 253      78.467 101.420  48.366  0.00  0.00           H
ATOM   1990  HG3 PRO A 253      77.526 100.732  49.732  0.00  0.00           H
ATOM   1991  CB  PRO A 253      79.452  99.812  49.465  0.00  0.00           C
ATOM   1992  HB2 PRO A 253      80.338 100.000  48.856  0.00  0.00           H
ATOM   1993  HB3 PRO A 253      78.961  98.895  49.142  0.00  0.00           H
ATOM   1994  CA  PRO A 253      79.830  99.769  50.952  0.00  0.00           C
ATOM   1995  HA  PRO A 253      79.071  99.205  51.496  0.00  0.00           H
ATOM   1996  C   PRO A 253      81.194  99.080  51.145  0.00  0.00           C
ATOM   1997  O   PRO A 253      81.271  97.854  51.256  0.00  0.00           O
ATOM   1998  N   LYS A 254      82.274  99.871  51.211  0.00  0.00           N
ATOM   1999  H   LYS A 254      82.111 100.862  51.104  0.00  0.00           H
ATOM   2000  CA  LYS A 254      83.648  99.439  51.498  0.00  0.00           C
ATOM   2001  HA  LYS A 254      83.636  98.383  51.766  0.00  0.00           H
ATOM   2002  CB  LYS A 254      84.470  99.560  50.205  0.00  0.00           C
ATOM   2003  HB2 LYS A 254      83.930  99.059  49.399  0.00  0.00           H
ATOM   2004  HB3 LYS A 254      84.591 100.611  49.940  0.00  0.00           H
ATOM   2005  CG  LYS A 254      85.845  98.900  50.360  0.00  0.00           C
ATOM   2006  HG2 LYS A 254      86.400  99.412  51.148  0.00  0.00           H
ATOM   2007  HG3 LYS A 254      85.722  97.856  50.647  0.00  0.00           H
ATOM   2008  CD  LYS A 254      86.664  98.988  49.070  0.00  0.00           C
ATOM   2009  HD2 LYS A 254      86.617 100.010  48.695  0.00  0.00           H
ATOM   2010  HD3 LYS A 254      87.701  98.751  49.313  0.00  0.00           H
ATOM   2011  CE  LYS A 254      86.190  98.041  47.966  0.00  0.00           C
ATOM   2012  HE2 LYS A 254      86.210  97.015  48.347  0.00  0.00           H
ATOM   2013  HE3 LYS A 254      85.167  98.294  47.679  0.00  0.00           H
ATOM   2014  NZ  LYS A 254      87.081  98.159  46.795  0.00  0.00           N
ATOM   2015  HZ1 LYS A 254      88.028  97.870  47.032  0.00  0.00           H
ATOM   2016  HZ2 LYS A 254      86.752  97.603  46.009  0.00  0.00           H
ATOM   2017  HZ3 LYS A 254      87.105  99.113  46.457  0.00  0.00           H
ATOM   2018  C   LYS A 254      84.214 100.229  52.699  0.00  0.00           C
ATOM   2019  O   LYS A 254      84.877 101.252  52.509  0.00  0.00           O
ATOM   2020  N   PRO A 255      83.918  99.807  53.944  0.00  0.00           N
ATOM   2021  CD  PRO A 255      83.063  98.669  54.273  0.00  0.00           C
ATOM   2022  HD2 PRO A 255      83.509  97.728  53.949  0.00  0.00           H
ATOM   2023  HD3 PRO A 255      82.083  98.795  53.813  0.00  0.00           H
ATOM   2024  CG  PRO A 255      82.906  98.683  55.789  0.00  0.00           C
ATOM   2025  HG2 PRO A 255      83.699  98.092  56.245  0.00  0.00           H
ATOM   2026  HG3 PRO A 255      81.927  98.325  56.103  0.00  0.00           H
ATOM   2027  CB  PRO A 255      83.103 100.155  56.129  0.00  0.00           C
ATOM   2028  HB2 PRO A 255      83.409 100.273  57.162  0.00  0.00           H
ATOM   2029  HB3 PRO A 255      82.178 100.701  55.939  0.00  0.00           H
ATOM   2030  CA  PRO A 255      84.184 100.611  55.144  0.00  0.00           C
ATOM   2031  HA  PRO A 255      84.039 101.671  54.934  0.00  0.00           H
ATOM   2032  C   PRO A 255      85.590 100.427  55.751  0.00  0.00           C
ATOM   2033  O   PRO A 255      86.104 101.348  56.390  0.00  0.00           O
ATOM   2034  N   THR A 256      86.223  99.262  55.546  0.00  0.00           N
ATOM   2035  H   THR A 256      85.760  98.619  54.924  0.00  0.00           H
ATOM   2036  CA  THR A 256      87.293  98.680  56.400  0.00  0.00           C
ATOM   2037  HA  THR A 256      87.589  97.741  55.933  0.00  0.00           H
ATOM   2038  CB  THR A 256      88.587  99.522  56.467  0.00  0.00           C
ATOM   2039  HB  THR A 256      89.391  98.874  56.806  0.00  0.00           H
ATOM   2040  CG2 THR A 256      89.021 100.133  55.135  0.00  0.00           C
ATOM   2041 HG21 THR A 256      88.284 100.847  54.769  0.00  0.00           H
ATOM   2042 HG22 THR A 256      89.970 100.653  55.271  0.00  0.00           H
ATOM   2043 HG23 THR A 256      89.158  99.344  54.397  0.00  0.00           H
ATOM   2044  OG1 THR A 256      88.458 100.552  57.416  0.00  0.00           O
ATOM   2045  HG1 THR A 256      87.692 101.076  57.120  0.00  0.00           H
ATOM   2046  C   THR A 256      86.809  98.310  57.815  0.00  0.00           C
ATOM   2047  O   THR A 256      85.762  98.778  58.273  0.00  0.00           O
ATOM   2048  N   LEU A 257      87.564  97.466  58.534  0.00  0.00           N
ATOM   2049  H   LEU A 257      88.434  97.111  58.136  0.00  0.00           H
ATOM   2050  CA  LEU A 257      87.223  97.050  59.903  0.00  0.00           C
ATOM   2051  HA  LEU A 257      86.231  96.603  59.876  0.00  0.00           H
ATOM   2052  CB  LEU A 257      88.225  95.973  60.364  0.00  0.00           C
ATOM   2053  HB2 LEU A 257      88.211  95.150  59.647  0.00  0.00           H
ATOM   2054  HB3 LEU A 257      89.227  96.405  60.351  0.00  0.00           H
ATOM   2055  CG  LEU A 257      87.964  95.403  61.776  0.00  0.00           C
ATOM   2056  HG  LEU A 257      88.019  96.203  62.513  0.00  0.00           H
ATOM   2057  CD1 LEU A 257      86.600  94.716  61.885  0.00  0.00           C
ATOM   2058 HD11 LEU A 257      86.494  93.978  61.094  0.00  0.00           H
ATOM   2059 HD12 LEU A 257      86.514  94.228  62.855  0.00  0.00           H
ATOM   2060 HD13 LEU A 257      85.807  95.457  61.814  0.00  0.00           H
ATOM   2061  CD2 LEU A 257      89.040  94.378  62.121  0.00  0.00           C
ATOM   2062 HD21 LEU A 257      90.014  94.864  62.114  0.00  0.00           H
ATOM   2063 HD22 LEU A 257      88.864  93.974  63.117  0.00  0.00           H
ATOM   2064 HD23 LEU A 257      89.043  93.565  61.394  0.00  0.00           H
ATOM   2065  C   LEU A 257      87.170  98.235  60.888  0.00  0.00           C
ATOM   2066  O   LEU A 257      86.381  98.215  61.829  0.00  0.00           O
ATOM   2067  N   GLN A 258      87.952  99.289  60.631  0.00  0.00           N
ATOM   2068  H   GLN A 258      88.520  99.255  59.796  0.00  0.00           H
ATOM   2069  CA  GLN A 258      88.070 100.470  61.495  0.00  0.00           C
ATOM   2070  HA  GLN A 258      88.467 100.163  62.464  0.00  0.00           H
ATOM   2071  CB  GLN A 258      89.039 101.477  60.849  0.00  0.00           C
ATOM   2072  HB2 GLN A 258      88.635 101.771  59.880  0.00  0.00           H
ATOM   2073  HB3 GLN A 258      89.084 102.376  61.465  0.00  0.00           H
ATOM   2074  CG  GLN A 258      90.468 100.950  60.633  0.00  0.00           C
ATOM   2075  HG2 GLN A 258      90.452  99.982  60.133  0.00  0.00           H
ATOM   2076  HG3 GLN A 258      90.975 101.649  59.971  0.00  0.00           H
ATOM   2077  CD  GLN A 258      91.298 100.844  61.910  0.00  0.00           C
ATOM   2078  OE1 GLN A 258      90.852 101.088  63.025  0.00  0.00           O
ATOM   2079  NE2 GLN A 258      92.557 100.486  61.799  0.00  0.00           N
ATOM   2080 HE21 GLN A 258      93.145 100.706  62.597  0.00  0.00           H
ATOM   2081 HE22 GLN A 258      92.963 100.320  60.884  0.00  0.00           H
ATOM   2082  C   GLN A 258      86.723 101.160  61.750  0.00  0.00           C
ATOM   2083  O   GLN A 258      86.448 101.579  62.871  0.00  0.00           O
ATOM   2084  N   GLN A 259      85.860 101.254  60.732  0.00  0.00           N
ATOM   2085  H   GLN A 259      86.126 100.873  59.835  0.00  0.00           H
ATOM   2086  CA  GLN A 259      84.497 101.765  60.911  0.00  0.00           C
ATOM   2087  HA  GLN A 259      84.524 102.641  61.563  0.00  0.00           H
ATOM   2088  CB  GLN A 259      83.899 102.186  59.561  0.00  0.00           C
ATOM   2089  HB2 GLN A 259      83.798 101.296  58.950  0.00  0.00           H
ATOM   2090  HB3 GLN A 259      82.902 102.586  59.746  0.00  0.00           H
ATOM   2091  CG  GLN A 259      84.707 103.236  58.776  0.00  0.00           C
ATOM   2092  HG2 GLN A 259      84.819 104.133  59.386  0.00  0.00           H
ATOM   2093  HG3 GLN A 259      85.700 102.847  58.559  0.00  0.00           H
ATOM   2094  CD  GLN A 259      84.038 103.630  57.455  0.00  0.00           C
ATOM   2095  OE1 GLN A 259      82.889 103.322  57.177  0.00  0.00           O
ATOM   2096  NE2 GLN A 259      84.724 104.330  56.578  0.00  0.00           N
ATOM   2097 HE21 GLN A 259      84.239 104.604  55.743  0.00  0.00           H
ATOM   2098 HE22 GLN A 259      85.697 104.549  56.723  0.00  0.00           H
ATOM   2099  C   GLN A 259      83.593 100.714  61.578  0.00  0.00           C
ATOM   2100  O   GLN A 259      82.818 101.044  62.474  0.00  0.00           O
ATOM   2101  N   ILE A 260      83.705  99.444  61.162  0.00  0.00           N
ATOM   2102  H   ILE A 260      84.416  99.239  60.474  0.00  0.00           H
ATOM   2103  CA  ILE A 260      82.845  98.335  61.610  0.00  0.00           C
ATOM   2104  HA  ILE A 260      81.812  98.588  61.370  0.00  0.00           H
ATOM   2105  CB  ILE A 260      83.201  97.043  60.834  0.00  0.00           C
ATOM   2106  HB  ILE A 260      84.284  96.959  60.802  0.00  0.00           H
ATOM   2107  CG2 ILE A 260      82.663  95.770  61.514  0.00  0.00           C
ATOM   2108 HG21 ILE A 260      81.581  95.829  61.627  0.00  0.00           H
ATOM   2109 HG22 ILE A 260      82.917  94.890  60.932  0.00  0.00           H
ATOM   2110 HG23 ILE A 260      83.116  95.634  62.498  0.00  0.00           H
ATOM   2111  CG1 ILE A 260      82.675  97.150  59.382  0.00  0.00           C
ATOM   2112 HG12 ILE A 260      81.585  97.089  59.387  0.00  0.00           H
ATOM   2113 HG13 ILE A 260      82.950  98.122  58.970  0.00  0.00           H
ATOM   2114  CD1 ILE A 260      83.227  96.082  58.428  0.00  0.00           C
ATOM   2115 HD11 ILE A 260      82.921  95.087  58.740  0.00  0.00           H
ATOM   2116 HD12 ILE A 260      82.832  96.252  57.427  0.00  0.00           H
ATOM   2117 HD13 ILE A 260      84.316  96.137  58.396  0.00  0.00           H
ATOM   2118  C   ILE A 260      82.890  98.141  63.132  0.00  0.00           C
ATOM   2119  O   ILE A 260      81.826  97.999  63.737  0.00  0.00           O
ATOM   2120  N   SER A 261      84.068  98.192  63.768  0.00  0.00           N
ATOM   2121  H   SER A 261      84.920  98.263  63.217  0.00  0.00           H
ATOM   2122  CA  SER A 261      84.202  98.048  65.229  0.00  0.00           C
ATOM   2123  HA  SER A 261      83.889  97.045  65.517  0.00  0.00           H
ATOM   2124  CB  SER A 261      85.664  98.239  65.654  0.00  0.00           C
ATOM   2125  HB2 SER A 261      86.015  99.216  65.317  0.00  0.00           H
ATOM   2126  HB3 SER A 261      85.732  98.199  66.742  0.00  0.00           H
ATOM   2127  OG  SER A 261      86.495  97.235  65.109  0.00  0.00           O
ATOM   2128  HG  SER A 261      87.422  97.512  65.279  0.00  0.00           H
ATOM   2129  C   SER A 261      83.332  99.048  66.005  0.00  0.00           C
ATOM   2130  O   SER A 261      82.643  98.674  66.956  0.00  0.00           O
ATOM   2131  N   HIE A 262      83.326 100.315  65.576  0.00  0.00           N
ATOM   2132  H   HIE A 262      83.884 100.547  64.766  0.00  0.00           H
ATOM   2133  CA  HIE A 262      82.546 101.382  66.213  0.00  0.00           C
ATOM   2134  HA  HIE A 262      82.556 101.226  67.294  0.00  0.00           H
ATOM   2135  CB  HIE A 262      83.219 102.735  65.945  0.00  0.00           C
ATOM   2136  HB2 HIE A 262      83.284 102.905  64.869  0.00  0.00           H
ATOM   2137  HB3 HIE A 262      82.610 103.526  66.381  0.00  0.00           H
ATOM   2138  CG  HIE A 262      84.598 102.814  66.552  0.00  0.00           C
ATOM   2139  ND1 HIE A 262      84.869 102.779  67.922  0.00  0.00           N
ATOM   2140  CE1 HIE A 262      86.205 102.836  68.032  0.00  0.00           C
ATOM   2141  HE1 HIE A 262      86.745 102.830  68.969  0.00  0.00           H
ATOM   2142  NE2 HIE A 262      86.779 102.905  66.820  0.00  0.00           N
ATOM   2143  HE2 HIE A 262      87.778 102.963  66.648  0.00  0.00           H
ATOM   2144  CD2 HIE A 262      85.779 102.895  65.872  0.00  0.00           C
ATOM   2145  HD2 HIE A 262      85.899 102.930  64.799  0.00  0.00           H
ATOM   2146  C   HIE A 262      81.071 101.373  65.792  0.00  0.00           C
ATOM   2147  O   HIE A 262      80.202 101.570  66.639  0.00  0.00           O
ATOM   2148  N   ILE A 263      80.766 101.074  64.521  0.00  0.00           N
ATOM   2149  H   ILE A 263      81.531 100.928  63.869  0.00  0.00           H
ATOM   2150  CA  ILE A 263      79.385 100.902  64.030  0.00  0.00           C
ATOM   2151  HA  ILE A 263      78.832 101.822  64.218  0.00  0.00           H
ATOM   2152  CB  ILE A 263      79.380 100.637  62.501  0.00  0.00           C
ATOM   2153  HB  ILE A 263      80.136  99.881  62.287  0.00  0.00           H
ATOM   2154  CG2 ILE A 263      78.024 100.098  61.997  0.00  0.00           C
ATOM   2155 HG21 ILE A 263      77.224 100.796  62.245  0.00  0.00           H
ATOM   2156 HG22 ILE A 263      78.047  99.947  60.920  0.00  0.00           H
ATOM   2157 HG23 ILE A 263      77.804  99.130  62.447  0.00  0.00           H
ATOM   2158  CG1 ILE A 263      79.741 101.934  61.738  0.00  0.00           C
ATOM   2159 HG12 ILE A 263      78.908 102.636  61.801  0.00  0.00           H
ATOM   2160 HG13 ILE A 263      80.601 102.407  62.212  0.00  0.00           H
ATOM   2161  CD1 ILE A 263      80.098 101.711  60.262  0.00  0.00           C
ATOM   2162 HD11 ILE A 263      79.226 101.383  59.697  0.00  0.00           H
ATOM   2163 HD12 ILE A 263      80.448 102.649  59.831  0.00  0.00           H
ATOM   2164 HD13 ILE A 263      80.888 100.964  60.177  0.00  0.00           H
ATOM   2165  C   ILE A 263      78.667  99.791  64.806  0.00  0.00           C
ATOM   2166  O   ILE A 263      77.516  99.970  65.202  0.00  0.00           O
ATOM   2167  N   ALA A 264      79.348  98.672  65.075  0.00  0.00           N
ATOM   2168  H   ALA A 264      80.290  98.574  64.708  0.00  0.00           H
ATOM   2169  CA  ALA A 264      78.788  97.557  65.828  0.00  0.00           C
ATOM   2170  HA  ALA A 264      77.898  97.210  65.307  0.00  0.00           H
ATOM   2171  CB  ALA A 264      79.820  96.422  65.862  0.00  0.00           C
ATOM   2172  HB1 ALA A 264      80.694  96.718  66.445  0.00  0.00           H
ATOM   2173  HB2 ALA A 264      79.374  95.534  66.308  0.00  0.00           H
ATOM   2174  HB3 ALA A 264      80.143  96.184  64.851  0.00  0.00           H
ATOM   2175  C   ALA A 264      78.351  97.984  67.236  0.00  0.00           C
ATOM   2176  O   ALA A 264      77.182  97.842  67.594  0.00  0.00           O
ATOM   2177  N   GLN A 265      79.250  98.587  68.016  0.00  0.00           N
ATOM   2178  H   GLN A 265      80.192  98.716  67.665  0.00  0.00           H
ATOM   2179  CA  GLN A 265      78.929  99.045  69.371  0.00  0.00           C
ATOM   2180  HA  GLN A 265      78.435  98.229  69.898  0.00  0.00           H
ATOM   2181  CB  GLN A 265      80.229  99.379  70.119  0.00  0.00           C
ATOM   2182  HB2 GLN A 265      80.835 100.050  69.506  0.00  0.00           H
ATOM   2183  HB3 GLN A 265      79.989  99.891  71.052  0.00  0.00           H
ATOM   2184  CG  GLN A 265      81.039  98.111  70.444  0.00  0.00           C
ATOM   2185  HG2 GLN A 265      81.189  97.512  69.546  0.00  0.00           H
ATOM   2186  HG3 GLN A 265      82.022  98.413  70.809  0.00  0.00           H
ATOM   2187  CD  GLN A 265      80.374  97.267  71.530  0.00  0.00           C
ATOM   2188  OE1 GLN A 265      80.501  97.528  72.716  0.00  0.00           O
ATOM   2189  NE2 GLN A 265      79.620  96.239  71.204  0.00  0.00           N
ATOM   2190 HE21 GLN A 265      79.181  95.738  71.960  0.00  0.00           H
ATOM   2191 HE22 GLN A 265      79.420  95.996  70.237  0.00  0.00           H
ATOM   2192  C   GLN A 265      77.921 100.207  69.392  0.00  0.00           C
ATOM   2193  O   GLN A 265      77.073 100.247  70.281  0.00  0.00           O
ATOM   2194  N   GLN A 266      77.913 101.083  68.382  0.00  0.00           N
ATOM   2195  H   GLN A 266      78.652 101.032  67.687  0.00  0.00           H
ATOM   2196  CA  GLN A 266      76.892 102.129  68.225  0.00  0.00           C
ATOM   2197  HA  GLN A 266      76.861 102.711  69.147  0.00  0.00           H
ATOM   2198  CB  GLN A 266      77.331 103.060  67.082  0.00  0.00           C
ATOM   2199  HB2 GLN A 266      78.331 103.432  67.311  0.00  0.00           H
ATOM   2200  HB3 GLN A 266      77.379 102.497  66.150  0.00  0.00           H
ATOM   2201  CG  GLN A 266      76.408 104.272  66.888  0.00  0.00           C
ATOM   2202  HG2 GLN A 266      75.454 103.945  66.474  0.00  0.00           H
ATOM   2203  HG3 GLN A 266      76.227 104.748  67.853  0.00  0.00           H
ATOM   2204  CD  GLN A 266      77.027 105.301  65.949  0.00  0.00           C
ATOM   2205  OE1 GLN A 266      77.435 106.380  66.348  0.00  0.00           O
ATOM   2206  NE2 GLN A 266      77.150 105.006  64.674  0.00  0.00           N
ATOM   2207 HE21 GLN A 266      77.566 105.711  64.090  0.00  0.00           H
ATOM   2208 HE22 GLN A 266      76.829 104.123  64.320  0.00  0.00           H
ATOM   2209  C   GLN A 266      75.470 101.566  68.003  0.00  0.00           C
ATOM   2210  O   GLN A 266      74.489 102.214  68.370  0.00  0.00           O
ATOM   2211  N   LEU A 267      75.345 100.359  67.436  0.00  0.00           N
ATOM   2212  H   LEU A 267      76.188  99.907  67.097  0.00  0.00           H
ATOM   2213  CA  LEU A 267      74.081  99.618  67.318  0.00  0.00           C
ATOM   2214  HA  LEU A 267      73.259 100.328  67.239  0.00  0.00           H
ATOM   2215  CB  LEU A 267      74.127  98.770  66.030  0.00  0.00           C
ATOM   2216  HB2 LEU A 267      75.014  98.138  66.070  0.00  0.00           H
ATOM   2217  HB3 LEU A 267      73.256  98.112  66.007  0.00  0.00           H
ATOM   2218  CG  LEU A 267      74.155  99.586  64.722  0.00  0.00           C
ATOM   2219  HG  LEU A 267      74.924 100.354  64.774  0.00  0.00           H
ATOM   2220  CD1 LEU A 267      74.477  98.664  63.544  0.00  0.00           C
ATOM   2221 HD11 LEU A 267      73.715  97.891  63.454  0.00  0.00           H
ATOM   2222 HD12 LEU A 267      74.514  99.244  62.623  0.00  0.00           H
ATOM   2223 HD13 LEU A 267      75.452  98.202  63.702  0.00  0.00           H
ATOM   2224  CD2 LEU A 267      72.810 100.263  64.446  0.00  0.00           C
ATOM   2225 HD21 LEU A 267      72.594 100.994  65.223  0.00  0.00           H
ATOM   2226 HD22 LEU A 267      72.850 100.782  63.488  0.00  0.00           H
ATOM   2227 HD23 LEU A 267      72.014  99.518  64.410  0.00  0.00           H
ATOM   2228  C   LEU A 267      73.763  98.733  68.544  0.00  0.00           C
ATOM   2229  O   LEU A 267      72.627  98.272  68.679  0.00  0.00           O
ATOM   2230  N   GLY A 268      74.732  98.492  69.434  0.00  0.00           N
ATOM   2231  H   GLY A 268      75.613  98.977  69.317  0.00  0.00           H
ATOM   2232  CA  GLY A 268      74.634  97.505  70.519  0.00  0.00           C
ATOM   2233  HA2 GLY A 268      75.369  97.756  71.285  0.00  0.00           H
ATOM   2234  HA3 GLY A 268      73.643  97.546  70.970  0.00  0.00           H
ATOM   2235  C   GLY A 268      74.905  96.062  70.062  0.00  0.00           C
ATOM   2236  O   GLY A 268      74.242  95.138  70.528  0.00  0.00           O
ATOM   2237  N   LEU A 269      75.833  95.876  69.115  0.00  0.00           N
ATOM   2238  H   LEU A 269      76.323  96.696  68.776  0.00  0.00           H
ATOM   2239  CA  LEU A 269      76.164  94.608  68.453  0.00  0.00           C
ATOM   2240  HA  LEU A 269      75.637  93.796  68.957  0.00  0.00           H
ATOM   2241  CB  LEU A 269      75.695  94.663  66.983  0.00  0.00           C
ATOM   2242  HB2 LEU A 269      76.235  95.474  66.493  0.00  0.00           H
ATOM   2243  HB3 LEU A 269      75.977  93.734  66.489  0.00  0.00           H
ATOM   2244  CG  LEU A 269      74.187  94.885  66.761  0.00  0.00           C
ATOM   2245  HG  LEU A 269      73.868  95.803  67.254  0.00  0.00           H
ATOM   2246  CD1 LEU A 269      73.911  95.027  65.263  0.00  0.00           C
ATOM   2247 HD11 LEU A 269      74.183  94.110  64.740  0.00  0.00           H
ATOM   2248 HD12 LEU A 269      72.855  95.238  65.101  0.00  0.00           H
ATOM   2249 HD13 LEU A 269      74.497  95.852  64.859  0.00  0.00           H
ATOM   2250  CD2 LEU A 269      73.348  93.716  67.284  0.00  0.00           C
ATOM   2251 HD21 LEU A 269      73.453  93.643  68.366  0.00  0.00           H
ATOM   2252 HD22 LEU A 269      72.296  93.893  67.057  0.00  0.00           H
ATOM   2253 HD23 LEU A 269      73.670  92.786  66.817  0.00  0.00           H
ATOM   2254  C   LEU A 269      77.667  94.272  68.527  0.00  0.00           C
ATOM   2255  O   LEU A 269      78.515  95.122  68.816  0.00  0.00           O
ATOM   2256  N   GLU A 270      78.002  93.009  68.258  0.00  0.00           N
ATOM   2257  H   GLU A 270      77.268  92.364  68.012  0.00  0.00           H
ATOM   2258  CA  GLU A 270      79.372  92.478  68.301  0.00  0.00           C
ATOM   2259  HA  GLU A 270      79.881  92.921  69.158  0.00  0.00           H
ATOM   2260  CB  GLU A 270      79.342  90.952  68.509  0.00  0.00           C
ATOM   2261  HB2 GLU A 270      78.944  90.471  67.615  0.00  0.00           H
ATOM   2262  HB3 GLU A 270      80.372  90.619  68.648  0.00  0.00           H
ATOM   2263  CG  GLU A 270      78.503  90.522  69.725  0.00  0.00           C
ATOM   2264  HG2 GLU A 270      78.729  91.200  70.552  0.00  0.00           H
ATOM   2265  HG3 GLU A 270      77.442  90.625  69.483  0.00  0.00           H
ATOM   2266  CD  GLU A 270      78.782  89.080  70.180  0.00  0.00           C
ATOM   2267  OE1 GLU A 270      79.262  88.266  69.357  0.00  0.00           O
ATOM   2268  OE2 GLU A 270      78.576  88.808  71.383  0.00  0.00           O
ATOM   2269  C   GLU A 270      80.186  92.807  67.034  0.00  0.00           C
ATOM   2270  O   GLU A 270      79.676  92.689  65.918  0.00  0.00           O
ATOM   2271  N   LYS A 271      81.480  93.134  67.203  0.00  0.00           N
ATOM   2272  H   LYS A 271      81.816  93.221  68.151  0.00  0.00           H
ATOM   2273  CA  LYS A 271      82.444  93.404  66.112  0.00  0.00           C
ATOM   2274  HA  LYS A 271      82.172  94.336  65.612  0.00  0.00           H
ATOM   2275  CB  LYS A 271      83.860  93.547  66.719  0.00  0.00           C
ATOM   2276  HB2 LYS A 271      83.865  94.384  67.419  0.00  0.00           H
ATOM   2277  HB3 LYS A 271      84.080  92.639  67.282  0.00  0.00           H
ATOM   2278  CG  LYS A 271      84.977  93.779  65.674  0.00  0.00           C
ATOM   2279  HG2 LYS A 271      84.880  93.064  64.858  0.00  0.00           H
ATOM   2280  HG3 LYS A 271      84.859  94.778  65.252  0.00  0.00           H
ATOM   2281  CD  LYS A 271      86.408  93.638  66.231  0.00  0.00           C
ATOM   2282  HD2 LYS A 271      87.105  93.858  65.419  0.00  0.00           H
ATOM   2283  HD3 LYS A 271      86.570  94.364  67.030  0.00  0.00           H
ATOM   2284  CE  LYS A 271      86.665  92.213  66.750  0.00  0.00           C
ATOM   2285  HE2 LYS A 271      86.164  92.082  67.711  0.00  0.00           H
ATOM   2286  HE3 LYS A 271      86.208  91.505  66.049  0.00  0.00           H
ATOM   2287  NZ  LYS A 271      88.106  91.879  66.876  0.00  0.00           N
ATOM   2288  HZ1 LYS A 271      88.617  92.497  67.489  0.00  0.00           H
ATOM   2289  HZ2 LYS A 271      88.203  90.919  67.204  0.00  0.00           H
ATOM   2290  HZ3 LYS A 271      88.543  91.890  65.955  0.00  0.00           H
ATOM   2291  C   LYS A 271      82.416  92.308  65.040  0.00  0.00           C
ATOM   2292  O   LYS A 271      82.224  92.599  63.861  0.00  0.00           O
ATOM   2293  N   ASP A 272      82.598  91.058  65.466  0.00  0.00           N
ATOM   2294  H   ASP A 272      82.879  90.933  66.427  0.00  0.00           H
ATOM   2295  CA  ASP A 272      82.713  89.889  64.590  0.00  0.00           C
ATOM   2296  HA  ASP A 272      83.567  90.038  63.928  0.00  0.00           H
ATOM   2297  CB  ASP A 272      82.964  88.604  65.415  0.00  0.00           C
ATOM   2298  HB2 ASP A 272      82.044  88.351  65.945  0.00  0.00           H
ATOM   2299  HB3 ASP A 272      83.173  87.790  64.718  0.00  0.00           H
ATOM   2300  CG  ASP A 272      84.090  88.647  66.461  0.00  0.00           C
ATOM   2301  OD1 ASP A 272      84.693  89.715  66.716  0.00  0.00           O
ATOM   2302  OD2 ASP A 272      84.360  87.588  67.075  0.00  0.00           O
ATOM   2303  C   ASP A 272      81.464  89.721  63.712  0.00  0.00           C
ATOM   2304  O   ASP A 272      81.572  89.659  62.489  0.00  0.00           O
ATOM   2305  N   VAL A 273      80.281  89.726  64.335  0.00  0.00           N
ATOM   2306  H   VAL A 273      80.279  89.826  65.338  0.00  0.00           H
ATOM   2307  CA  VAL A 273      78.981  89.531  63.671  0.00  0.00           C
ATOM   2308  HA  VAL A 273      79.012  88.606  63.092  0.00  0.00           H
ATOM   2309  CB  VAL A 273      77.861  89.392  64.724  0.00  0.00           C
ATOM   2310  HB  VAL A 273      77.838  90.298  65.333  0.00  0.00           H
ATOM   2311  CG1 VAL A 273      76.478  89.212  64.093  0.00  0.00           C
ATOM   2312 HG11 VAL A 273      76.484  88.341  63.432  0.00  0.00           H
ATOM   2313 HG12 VAL A 273      75.731  89.057  64.871  0.00  0.00           H
ATOM   2314 HG13 VAL A 273      76.199  90.090  63.511  0.00  0.00           H
ATOM   2315  CG2 VAL A 273      78.109  88.195  65.654  0.00  0.00           C
ATOM   2316 HG21 VAL A 273      79.048  88.304  66.194  0.00  0.00           H
ATOM   2317 HG22 VAL A 273      77.308  88.124  66.390  0.00  0.00           H
ATOM   2318 HG23 VAL A 273      78.130  87.273  65.072  0.00  0.00           H
ATOM   2319  C   VAL A 273      78.678  90.665  62.687  0.00  0.00           C
ATOM   2320  O   VAL A 273      78.267  90.415  61.558  0.00  0.00           O
ATOM   2321  N   VAL A 274      78.938  91.925  63.052  0.00  0.00           N
ATOM   2322  H   VAL A 274      79.293  92.108  63.987  0.00  0.00           H
ATOM   2323  CA  VAL A 274      78.718  93.051  62.125  0.00  0.00           C
ATOM   2324  HA  VAL A 274      77.739  92.917  61.664  0.00  0.00           H
ATOM   2325  CB  VAL A 274      78.678  94.392  62.877  0.00  0.00           C
ATOM   2326  HB  VAL A 274      79.605  94.511  63.436  0.00  0.00           H
ATOM   2327  CG1 VAL A 274      78.496  95.606  61.955  0.00  0.00           C
ATOM   2328 HG11 VAL A 274      77.570  95.508  61.385  0.00  0.00           H
ATOM   2329 HG12 VAL A 274      78.460  96.519  62.549  0.00  0.00           H
ATOM   2330 HG13 VAL A 274      79.329  95.688  61.260  0.00  0.00           H
ATOM   2331  CG2 VAL A 274      77.487  94.393  63.848  0.00  0.00           C
ATOM   2332 HG21 VAL A 274      77.618  93.625  64.608  0.00  0.00           H
ATOM   2333 HG22 VAL A 274      77.409  95.356  64.343  0.00  0.00           H
ATOM   2334 HG23 VAL A 274      76.560  94.202  63.304  0.00  0.00           H
ATOM   2335  C   VAL A 274      79.725  93.039  60.968  0.00  0.00           C
ATOM   2336  O   VAL A 274      79.350  93.379  59.844  0.00  0.00           O
ATOM   2337  N   ARG A 275      80.969  92.571  61.178  0.00  0.00           N
ATOM   2338  H   ARG A 275      81.240  92.315  62.125  0.00  0.00           H
ATOM   2339  CA  ARG A 275      81.906  92.316  60.069  0.00  0.00           C
ATOM   2340  HA  ARG A 275      81.969  93.223  59.473  0.00  0.00           H
ATOM   2341  CB  ARG A 275      83.314  91.955  60.584  0.00  0.00           C
ATOM   2342  HB2 ARG A 275      83.585  92.608  61.415  0.00  0.00           H
ATOM   2343  HB3 ARG A 275      83.313  90.926  60.947  0.00  0.00           H
ATOM   2344  CG  ARG A 275      84.363  92.121  59.467  0.00  0.00           C
ATOM   2345  HG2 ARG A 275      83.990  91.712  58.527  0.00  0.00           H
ATOM   2346  HG3 ARG A 275      84.544  93.186  59.320  0.00  0.00           H
ATOM   2347  CD  ARG A 275      85.697  91.435  59.792  0.00  0.00           C
ATOM   2348  HD2 ARG A 275      86.466  91.824  59.121  0.00  0.00           H
ATOM   2349  HD3 ARG A 275      85.992  91.689  60.813  0.00  0.00           H
ATOM   2350  NE  ARG A 275      85.609  89.969  59.657  0.00  0.00           N
ATOM   2351  HE  ARG A 275      85.300  89.454  60.464  0.00  0.00           H
ATOM   2352  CZ  ARG A 275      85.969  89.243  58.610  0.00  0.00           C
ATOM   2353  NH1 ARG A 275      86.388  89.737  57.481  0.00  0.00           N
ATOM   2354 HH11 ARG A 275      86.408  90.728  57.280  0.00  0.00           H
ATOM   2355 HH12 ARG A 275      86.720  89.076  56.783  0.00  0.00           H
ATOM   2356  NH2 ARG A 275      85.918  87.946  58.653  0.00  0.00           N
ATOM   2357 HH21 ARG A 275      85.611  87.431  59.456  0.00  0.00           H
ATOM   2358 HH22 ARG A 275      86.249  87.444  57.834  0.00  0.00           H
ATOM   2359  C   ARG A 275      81.372  91.230  59.136  0.00  0.00           C
ATOM   2360  O   ARG A 275      81.362  91.445  57.927  0.00  0.00           O
ATOM   2361  N   VAL A 276      80.896  90.109  59.682  0.00  0.00           N
ATOM   2362  H   VAL A 276      80.943  90.016  60.693  0.00  0.00           H
ATOM   2363  CA  VAL A 276      80.279  89.010  58.918  0.00  0.00           C
ATOM   2364  HA  VAL A 276      81.004  88.636  58.195  0.00  0.00           H
ATOM   2365  CB  VAL A 276      79.900  87.842  59.851  0.00  0.00           C
ATOM   2366  HB  VAL A 276      79.393  88.231  60.732  0.00  0.00           H
ATOM   2367  CG1 VAL A 276      78.976  86.824  59.182  0.00  0.00           C
ATOM   2368 HG11 VAL A 276      79.446  86.386  58.304  0.00  0.00           H
ATOM   2369 HG12 VAL A 276      78.732  86.054  59.907  0.00  0.00           H
ATOM   2370 HG13 VAL A 276      78.029  87.284  58.905  0.00  0.00           H
ATOM   2371  CG2 VAL A 276      81.163  87.096  60.298  0.00  0.00           C
ATOM   2372 HG21 VAL A 276      81.834  87.769  60.829  0.00  0.00           H
ATOM   2373 HG22 VAL A 276      80.890  86.282  60.973  0.00  0.00           H
ATOM   2374 HG23 VAL A 276      81.683  86.686  59.434  0.00  0.00           H
ATOM   2375  C   VAL A 276      79.076  89.499  58.112  0.00  0.00           C
ATOM   2376  O   VAL A 276      79.002  89.218  56.914  0.00  0.00           O
ATOM   2377  N   TRP A 277      78.177  90.291  58.703  0.00  0.00           N
ATOM   2378  H   TRP A 277      78.221  90.410  59.712  0.00  0.00           H
ATOM   2379  CA  TRP A 277      77.044  90.864  57.975  0.00  0.00           C
ATOM   2380  HA  TRP A 277      76.478  90.044  57.532  0.00  0.00           H
ATOM   2381  CB  TRP A 277      76.097  91.602  58.927  0.00  0.00           C
ATOM   2382  HB2 TRP A 277      75.839  90.940  59.756  0.00  0.00           H
ATOM   2383  HB3 TRP A 277      76.595  92.482  59.336  0.00  0.00           H
ATOM   2384  CG  TRP A 277      74.837  92.023  58.236  0.00  0.00           C
ATOM   2385  CD1 TRP A 277      73.737  91.247  58.122  0.00  0.00           C
ATOM   2386  HD1 TRP A 277      73.612  90.261  58.560  0.00  0.00           H
ATOM   2387  NE1 TRP A 277      72.835  91.841  57.267  0.00  0.00           N
ATOM   2388  HE1 TRP A 277      71.990  91.349  56.956  0.00  0.00           H
ATOM   2389  CE2 TRP A 277      73.313  93.030  56.763  0.00  0.00           C
ATOM   2390  CZ2 TRP A 277      72.810  93.951  55.832  0.00  0.00           C
ATOM   2391  HZ2 TRP A 277      71.854  93.775  55.360  0.00  0.00           H
ATOM   2392  CH2 TRP A 277      73.564  95.099  55.532  0.00  0.00           C
ATOM   2393  HH2 TRP A 277      73.183  95.825  54.826  0.00  0.00           H
ATOM   2394  CZ3 TRP A 277      74.804  95.311  56.165  0.00  0.00           C
ATOM   2395  HZ3 TRP A 277      75.375  96.201  55.949  0.00  0.00           H
ATOM   2396  CE3 TRP A 277      75.307  94.368  57.083  0.00  0.00           C
ATOM   2397  HE3 TRP A 277      76.264  94.534  57.551  0.00  0.00           H
ATOM   2398  CD2 TRP A 277      74.580  93.198  57.402  0.00  0.00           C
ATOM   2399  C   TRP A 277      77.504  91.766  56.820  0.00  0.00           C
ATOM   2400  O   TRP A 277      77.065  91.589  55.683  0.00  0.00           O
ATOM   2401  N   PHE A 278      78.468  92.666  57.055  0.00  0.00           N
ATOM   2402  H   PHE A 278      78.813  92.773  58.004  0.00  0.00           H
ATOM   2403  CA  PHE A 278      79.053  93.482  55.984  0.00  0.00           C
ATOM   2404  HA  PHE A 278      78.241  94.011  55.481  0.00  0.00           H
ATOM   2405  CB  PHE A 278      80.015  94.532  56.569  0.00  0.00           C
ATOM   2406  HB2 PHE A 278      80.418  94.185  57.522  0.00  0.00           H
ATOM   2407  HB3 PHE A 278      80.867  94.647  55.900  0.00  0.00           H
ATOM   2408  CG  PHE A 278      79.395  95.907  56.751  0.00  0.00           C
ATOM   2409  CD1 PHE A 278      79.550  96.886  55.749  0.00  0.00           C
ATOM   2410  HD1 PHE A 278      80.105  96.664  54.849  0.00  0.00           H
ATOM   2411  CE1 PHE A 278      78.994  98.168  55.914  0.00  0.00           C
ATOM   2412  HE1 PHE A 278      79.130  98.925  55.151  0.00  0.00           H
ATOM   2413  CZ  PHE A 278      78.266  98.472  57.078  0.00  0.00           C
ATOM   2414  HZ  PHE A 278      77.841  99.458  57.205  0.00  0.00           H
ATOM   2415  CE2 PHE A 278      78.098  97.494  58.075  0.00  0.00           C
ATOM   2416  HE2 PHE A 278      77.535  97.725  58.969  0.00  0.00           H
ATOM   2417  CD2 PHE A 278      78.663  96.215  57.914  0.00  0.00           C
ATOM   2418  HD2 PHE A 278      78.533  95.471  58.684  0.00  0.00           H
ATOM   2419  C   PHE A 278      79.748  92.633  54.904  0.00  0.00           C
ATOM   2420  O   PHE A 278      79.692  93.001  53.729  0.00  0.00           O
ATOM   2421  N   CYS A 279      80.409  91.520  55.248  0.00  0.00           N
ATOM   2422  H   CYS A 279      80.476  91.283  56.234  0.00  0.00           H
ATOM   2423  CA  CYS A 279      80.987  90.584  54.272  0.00  0.00           C
ATOM   2424  HA  CYS A 279      81.632  91.130  53.585  0.00  0.00           H
ATOM   2425  CB  CYS A 279      81.849  89.531  54.983  0.00  0.00           C
ATOM   2426  HB2 CYS A 279      81.286  89.060  55.792  0.00  0.00           H
ATOM   2427  HB3 CYS A 279      82.137  88.752  54.273  0.00  0.00           H
ATOM   2428  SG  CYS A 279      83.358  90.301  55.638  0.00  0.00           S
ATOM   2429  HG  CYS A 279      84.008  89.154  55.889  0.00  0.00           H
ATOM   2430  C   CYS A 279      79.900  89.939  53.404  0.00  0.00           C
ATOM   2431  O   CYS A 279      79.988  90.006  52.178  0.00  0.00           O
ATOM   2432  N   ASN A 280      78.841  89.406  54.017  0.00  0.00           N
ATOM   2433  H   ASN A 280      78.831  89.383  55.032  0.00  0.00           H
ATOM   2434  CA  ASN A 280      77.679  88.871  53.305  0.00  0.00           C
ATOM   2435  HA  ASN A 280      78.003  88.066  52.640  0.00  0.00           H
ATOM   2436  CB  ASN A 280      76.699  88.288  54.330  0.00  0.00           C
ATOM   2437  HB2 ASN A 280      76.568  88.963  55.175  0.00  0.00           H
ATOM   2438  HB3 ASN A 280      75.727  88.142  53.858  0.00  0.00           H
ATOM   2439  CG  ASN A 280      77.159  86.929  54.804  0.00  0.00           C
ATOM   2440  OD1 ASN A 280      77.105  85.965  54.069  0.00  0.00           O
ATOM   2441  ND2 ASN A 280      77.628  86.810  56.018  0.00  0.00           N
ATOM   2442 HD21 ASN A 280      77.774  85.858  56.350  0.00  0.00           H
ATOM   2443 HD22 ASN A 280      77.776  87.610  56.608  0.00  0.00           H
ATOM   2444  C   ASN A 280      76.996  89.928  52.427  0.00  0.00           C
ATOM   2445  O   ASN A 280      76.595  89.631  51.302  0.00  0.00           O
ATOM   2446  N   ARG A 281      76.902  91.185  52.878  0.00  0.00           N
ATOM   2447  H   ARG A 281      77.146  91.366  53.850  0.00  0.00           H
ATOM   2448  CA  ARG A 281      76.314  92.261  52.073  0.00  0.00           C
ATOM   2449  HA  ARG A 281      75.426  91.831  51.614  0.00  0.00           H
ATOM   2450  CB  ARG A 281      75.861  93.411  52.987  0.00  0.00           C
ATOM   2451  HB2 ARG A 281      75.203  93.014  53.763  0.00  0.00           H
ATOM   2452  HB3 ARG A 281      76.730  93.855  53.473  0.00  0.00           H
ATOM   2453  CG  ARG A 281      75.107  94.509  52.222  0.00  0.00           C
ATOM   2454  HG2 ARG A 281      74.775  95.263  52.934  0.00  0.00           H
ATOM   2455  HG3 ARG A 281      75.799  94.979  51.526  0.00  0.00           H
ATOM   2456  CD  ARG A 281      73.888  94.016  51.434  0.00  0.00           C
ATOM   2457  HD2 ARG A 281      74.154  93.184  50.791  0.00  0.00           H
ATOM   2458  HD3 ARG A 281      73.126  93.676  52.139  0.00  0.00           H
ATOM   2459  NE  ARG A 281      73.325  95.078  50.594  0.00  0.00           N
ATOM   2460  HE  ARG A 281      72.465  95.494  50.952  0.00  0.00           H
ATOM   2461  CZ  ARG A 281      73.688  95.450  49.382  0.00  0.00           C
ATOM   2462  NH1 ARG A 281      74.685  94.916  48.735  0.00  0.00           N
ATOM   2463 HH11 ARG A 281      75.301  94.261  49.190  0.00  0.00           H
ATOM   2464 HH12 ARG A 281      74.862  95.279  47.801  0.00  0.00           H
ATOM   2465  NH2 ARG A 281      73.055  96.392  48.759  0.00  0.00           N
ATOM   2466 HH21 ARG A 281      72.357  96.937  49.265  0.00  0.00           H
ATOM   2467 HH22 ARG A 281      73.337  96.632  47.816  0.00  0.00           H
ATOM   2468  C   ARG A 281      77.206  92.715  50.908  0.00  0.00           C
ATOM   2469  O   ARG A 281      76.662  93.032  49.846  0.00  0.00           O
ATOM   2470  N   ARG A 282      78.542  92.671  51.044  0.00  0.00           N
ATOM   2471  H   ARG A 282      78.912  92.443  51.961  0.00  0.00           H
ATOM   2472  CA  ARG A 282      79.477  92.825  49.905  0.00  0.00           C
ATOM   2473  HA  ARG A 282      79.205  93.725  49.351  0.00  0.00           H
ATOM   2474  CB  ARG A 282      80.947  92.970  50.365  0.00  0.00           C
ATOM   2475  HB2 ARG A 282      81.200  92.181  51.075  0.00  0.00           H
ATOM   2476  HB3 ARG A 282      81.590  92.859  49.489  0.00  0.00           H
ATOM   2477  CG  ARG A 282      81.233  94.349  50.988  0.00  0.00           C
ATOM   2478  HG2 ARG A 282      80.790  95.114  50.348  0.00  0.00           H
ATOM   2479  HG3 ARG A 282      80.742  94.423  51.953  0.00  0.00           H
ATOM   2480  CD  ARG A 282      82.726  94.713  51.137  0.00  0.00           C
ATOM   2481  HD2 ARG A 282      83.138  94.849  50.136  0.00  0.00           H
ATOM   2482  HD3 ARG A 282      82.795  95.678  51.643  0.00  0.00           H
ATOM   2483  NE  ARG A 282      83.577  93.731  51.854  0.00  0.00           N
ATOM   2484  HE  ARG A 282      84.404  93.419  51.364  0.00  0.00           H
ATOM   2485  CZ  ARG A 282      83.503  93.339  53.114  0.00  0.00           C
ATOM   2486  NH1 ARG A 282      82.510  93.634  53.895  0.00  0.00           N
ATOM   2487 HH11 ARG A 282      81.678  94.029  53.489  0.00  0.00           H
ATOM   2488 HH12 ARG A 282      82.491  93.243  54.818  0.00  0.00           H
ATOM   2489  NH2 ARG A 282      84.431  92.613  53.650  0.00  0.00           N
ATOM   2490 HH21 ARG A 282      85.336  92.475  53.195  0.00  0.00           H
ATOM   2491 HH22 ARG A 282      84.356  92.263  54.591  0.00  0.00           H
ATOM   2492  C   ARG A 282      79.322  91.684  48.894  0.00  0.00           C
ATOM   2493  O   ARG A 282      79.257  91.960  47.701  0.00  0.00           O
ATOM   2494  N   GLN A 283      79.167  90.438  49.354  0.00  0.00           N
ATOM   2495  H   GLN A 283      79.266  90.277  50.350  0.00  0.00           H
ATOM   2496  CA  GLN A 283      78.864  89.287  48.486  0.00  0.00           C
ATOM   2497  HA  GLN A 283      79.634  89.214  47.716  0.00  0.00           H
ATOM   2498  CB  GLN A 283      78.881  87.980  49.297  0.00  0.00           C
ATOM   2499  HB2 GLN A 283      78.171  88.063  50.118  0.00  0.00           H
ATOM   2500  HB3 GLN A 283      78.542  87.169  48.654  0.00  0.00           H
ATOM   2501  CG  GLN A 283      80.258  87.605  49.878  0.00  0.00           C
ATOM   2502  HG2 GLN A 283      80.906  87.248  49.077  0.00  0.00           H
ATOM   2503  HG3 GLN A 283      80.729  88.479  50.317  0.00  0.00           H
ATOM   2504  CD  GLN A 283      80.140  86.513  50.941  0.00  0.00           C
ATOM   2505  OE1 GLN A 283      79.457  85.521  50.764  0.00  0.00           O
ATOM   2506  NE2 GLN A 283      80.788  86.632  52.079  0.00  0.00           N
ATOM   2507 HE21 GLN A 283      80.691  85.874  52.739  0.00  0.00           H
ATOM   2508 HE22 GLN A 283      81.418  87.392  52.238  0.00  0.00           H
ATOM   2509  C   GLN A 283      77.516  89.466  47.756  0.00  0.00           C
ATOM   2510  O   GLN A 283      77.470  89.389  46.527  0.00  0.00           O
ATOM   2511  N   LYS A 284      76.436  89.821  48.474  0.00  0.00           N
ATOM   2512  H   LYS A 284      76.528  89.818  49.487  0.00  0.00           H
ATOM   2513  CA  LYS A 284      75.114  90.137  47.890  0.00  0.00           C
ATOM   2514  HA  LYS A 284      74.737  89.239  47.398  0.00  0.00           H
ATOM   2515  CB  LYS A 284      74.123  90.544  49.006  0.00  0.00           C
ATOM   2516  HB2 LYS A 284      74.168  89.809  49.811  0.00  0.00           H
ATOM   2517  HB3 LYS A 284      74.421  91.512  49.404  0.00  0.00           H
ATOM   2518  CG  LYS A 284      72.669  90.631  48.499  0.00  0.00           C
ATOM   2519  HG2 LYS A 284      72.640  91.258  47.609  0.00  0.00           H
ATOM   2520  HG3 LYS A 284      72.344  89.632  48.212  0.00  0.00           H
ATOM   2521  CD  LYS A 284      71.644  91.216  49.492  0.00  0.00           C
ATOM   2522  HD2 LYS A 284      71.935  92.233  49.757  0.00  0.00           H
ATOM   2523  HD3 LYS A 284      70.683  91.269  48.975  0.00  0.00           H
ATOM   2524  CE  LYS A 284      71.456  90.394  50.775  0.00  0.00           C
ATOM   2525  HE2 LYS A 284      71.312  89.341  50.507  0.00  0.00           H
ATOM   2526  HE3 LYS A 284      72.356  90.478  51.388  0.00  0.00           H
ATOM   2527  NZ  LYS A 284      70.272  90.861  51.542  0.00  0.00           N
ATOM   2528  HZ1 LYS A 284      69.415  90.604  51.047  0.00  0.00           H
ATOM   2529  HZ2 LYS A 284      70.221  90.414  52.444  0.00  0.00           H
ATOM   2530  HZ3 LYS A 284      70.291  91.874  51.701  0.00  0.00           H
ATOM   2531  C   LYS A 284      75.221  91.217  46.803  0.00  0.00           C
ATOM   2532  O   LYS A 284      74.627  91.071  45.740  0.00  0.00           O
ATOM   2533  N   GLY A 285      76.034  92.252  47.034  0.00  0.00           N
ATOM   2534  H   GLY A 285      76.504  92.286  47.929  0.00  0.00           H
ATOM   2535  CA  GLY A 285      76.278  93.347  46.087  0.00  0.00           C
ATOM   2536  HA2 GLY A 285      75.318  93.749  45.761  0.00  0.00           H
ATOM   2537  HA3 GLY A 285      76.825  94.137  46.600  0.00  0.00           H
ATOM   2538  C   GLY A 285      77.073  92.977  44.827  0.00  0.00           C
ATOM   2539  O   GLY A 285      77.133  93.788  43.903  0.00  0.00           O
ATOM   2540  N   LYS A 286      77.663  91.775  44.749  0.00  0.00           N
ATOM   2541  H   LYS A 286      77.624  91.167  45.562  0.00  0.00           H
ATOM   2542  CA  LYS A 286      78.324  91.251  43.538  0.00  0.00           C
ATOM   2543  HA  LYS A 286      78.486  92.079  42.846  0.00  0.00           H
ATOM   2544  CB  LYS A 286      79.714  90.687  43.898  0.00  0.00           C
ATOM   2545  HB2 LYS A 286      79.648  90.057  44.787  0.00  0.00           H
ATOM   2546  HB3 LYS A 286      80.087  90.082  43.070  0.00  0.00           H
ATOM   2547  CG  LYS A 286      80.703  91.844  44.133  0.00  0.00           C
ATOM   2548  HG2 LYS A 286      80.718  92.468  43.238  0.00  0.00           H
ATOM   2549  HG3 LYS A 286      80.358  92.453  44.970  0.00  0.00           H
ATOM   2550  CD  LYS A 286      82.137  91.376  44.422  0.00  0.00           C
ATOM   2551  HD2 LYS A 286      82.174  90.894  45.400  0.00  0.00           H
ATOM   2552  HD3 LYS A 286      82.457  90.666  43.657  0.00  0.00           H
ATOM   2553  CE  LYS A 286      83.059  92.603  44.399  0.00  0.00           C
ATOM   2554  HE2 LYS A 286      83.040  93.039  43.395  0.00  0.00           H
ATOM   2555  HE3 LYS A 286      82.667  93.349  45.095  0.00  0.00           H
ATOM   2556  NZ  LYS A 286      84.451  92.269  44.769  0.00  0.00           N
ATOM   2557  HZ1 LYS A 286      84.853  91.544  44.181  0.00  0.00           H
ATOM   2558  HZ2 LYS A 286      85.059  93.082  44.713  0.00  0.00           H
ATOM   2559  HZ3 LYS A 286      84.507  91.880  45.713  0.00  0.00           H
ATOM   2560  C   LYS A 286      77.454  90.280  42.723  0.00  0.00           C
ATOM   2561  O   LYS A 286      77.877  89.870  41.637  0.00  0.00           O
ATOM   2562  N   ARG A 287      76.227  89.964  43.171  0.00  0.00           N
ATOM   2563  H   ARG A 287      75.927  90.364  44.051  0.00  0.00           H
ATOM   2564  CA  ARG A 287      75.236  89.231  42.360  0.00  0.00           C
ATOM   2565  HA  ARG A 287      75.661  88.275  42.051  0.00  0.00           H
ATOM   2566  CB  ARG A 287      73.936  88.971  43.148  0.00  0.00           C
ATOM   2567  HB2 ARG A 287      73.541  89.925  43.502  0.00  0.00           H
ATOM   2568  HB3 ARG A 287      73.208  88.551  42.451  0.00  0.00           H
ATOM   2569  CG  ARG A 287      74.039  88.002  44.335  0.00  0.00           C
ATOM   2570  HG2 ARG A 287      74.394  87.031  43.987  0.00  0.00           H
ATOM   2571  HG3 ARG A 287      74.734  88.398  45.076  0.00  0.00           H
ATOM   2572  CD  ARG A 287      72.640  87.850  44.958  0.00  0.00           C
ATOM   2573  HD2 ARG A 287      72.281  88.845  45.231  0.00  0.00           H
ATOM   2574  HD3 ARG A 287      71.960  87.436  44.208  0.00  0.00           H
ATOM   2575  NE  ARG A 287      72.635  86.977  46.152  0.00  0.00           N
ATOM   2576  HE  ARG A 287      73.388  86.316  46.241  0.00  0.00           H
ATOM   2577  CZ  ARG A 287      71.727  86.989  47.115  0.00  0.00           C
ATOM   2578  NH1 ARG A 287      70.665  87.738  47.085  0.00  0.00           N
ATOM   2579 HH11 ARG A 287      70.415  88.234  46.251  0.00  0.00           H
ATOM   2580 HH12 ARG A 287      70.046  87.696  47.896  0.00  0.00           H
ATOM   2581  NH2 ARG A 287      71.848  86.257  48.182  0.00  0.00           N
ATOM   2582 HH21 ARG A 287      72.570  85.570  48.283  0.00  0.00           H
ATOM   2583 HH22 ARG A 287      71.122  86.372  48.893  0.00  0.00           H
ATOM   2584  C   ARG A 287      74.874  90.037  41.108  0.00  0.00           C
ATOM   2585  O   ARG A 287      74.378  91.157  41.222  0.00  0.00           O
ATOM   2586  N   SER A 288      75.012  89.426  39.928  0.00  0.00           N
ATOM   2587  H   SER A 288      75.473  88.530  39.908  0.00  0.00           H
ATOM   2588  CA  SER A 288      74.388  89.938  38.693  0.00  0.00           C
ATOM   2589  HA  SER A 288      74.762  90.942  38.490  0.00  0.00           H
ATOM   2590  CB  SER A 288      74.757  89.030  37.512  0.00  0.00           C
ATOM   2591  HB2 SER A 288      75.841  89.033  37.379  0.00  0.00           H
ATOM   2592  HB3 SER A 288      74.432  88.011  37.728  0.00  0.00           H
ATOM   2593  OG  SER A 288      74.140  89.465  36.317  0.00  0.00           O
ATOM   2594  HG  SER A 288      74.143  88.726  35.692  0.00  0.00           H
ATOM   2595  C   SER A 288      72.864  90.028  38.871  0.00  0.00           C
ATOM   2596  O   SER A 288      72.253  91.060  38.597  0.00  0.00           O
ATOM   2597  N   SER A 289      72.274  88.985  39.469  0.00  0.00           N
ATOM   2598  H   SER A 289      72.821  88.149  39.600  0.00  0.00           H
ATOM   2599  CA  SER A 289      70.910  88.946  40.015  0.00  0.00           C
ATOM   2600  HA  SER A 289      70.228  89.397  39.293  0.00  0.00           H
ATOM   2601  CB  SER A 289      70.483  87.482  40.221  0.00  0.00           C
ATOM   2602  HB2 SER A 289      71.015  87.073  41.082  0.00  0.00           H
ATOM   2603  HB3 SER A 289      69.412  87.433  40.420  0.00  0.00           H
ATOM   2604  OG  SER A 289      70.805  86.694  39.081  0.00  0.00           O
ATOM   2605  HG  SER A 289      70.075  86.743  38.450  0.00  0.00           H
ATOM   2606  C   SER A 289      70.801  89.752  41.326  0.00  0.00           C
ATOM   2607  O   SER A 289      70.524  89.207  42.395  0.00  0.00           O
ATOM   2608  N   SER A 290      71.106  91.051  41.266  0.00  0.00           N
ATOM   2609  H   SER A 290      71.373  91.425  40.364  0.00  0.00           H
ATOM   2610  CA  SER A 290      70.854  91.998  42.360  0.00  0.00           C
ATOM   2611  HA  SER A 290      71.241  91.573  43.286  0.00  0.00           H
ATOM   2612  CB  SER A 290      71.592  93.317  42.103  0.00  0.00           C
ATOM   2613  HB2 SER A 290      71.495  93.606  41.055  0.00  0.00           H
ATOM   2614  HB3 SER A 290      71.153  94.103  42.720  0.00  0.00           H
ATOM   2615  OG  SER A 290      72.962  93.194  42.455  0.00  0.00           O
ATOM   2616  HG  SER A 290      73.385  92.524  41.879  0.00  0.00           H
ATOM   2617  C   SER A 290      69.349  92.240  42.558  0.00  0.00           C
ATOM   2618  O   SER A 290      68.548  92.079  41.641  0.00  0.00           O
ATOM   2619  N   ASP A 291      68.948  92.628  43.770  0.00  0.00           N
ATOM   2620  H   ASP A 291      69.641  92.773  44.485  0.00  0.00           H
ATOM   2621  CA  ASP A 291      67.545  92.879  44.129  0.00  0.00           C
ATOM   2622  HA  ASP A 291      66.922  92.119  43.655  0.00  0.00           H
ATOM   2623  CB  ASP A 291      67.413  92.702  45.657  0.00  0.00           C
ATOM   2624  HB2 ASP A 291      68.017  91.841  45.952  0.00  0.00           H
ATOM   2625  HB3 ASP A 291      67.825  93.573  46.168  0.00  0.00           H
ATOM   2626  CG  ASP A 291      65.989  92.439  46.159  0.00  0.00           C
ATOM   2627  OD1 ASP A 291      65.007  92.570  45.392  0.00  0.00           O
ATOM   2628  OD2 ASP A 291      65.860  92.045  47.345  0.00  0.00           O
ATOM   2629  C   ASP A 291      67.096  94.261  43.599  0.00  0.00           C
ATOM   2630  O   ASP A 291      67.263  95.281  44.268  0.00  0.00           O
ATOM   2631  N   TYR A 292      66.624  94.308  42.344  0.00  0.00           N
ATOM   2632  H   TYR A 292      66.639  93.431  41.838  0.00  0.00           H
ATOM   2633  CA  TYR A 292      66.401  95.526  41.536  0.00  0.00           C
ATOM   2634  HA  TYR A 292      67.311  96.122  41.609  0.00  0.00           H
ATOM   2635  CB  TYR A 292      66.222  95.144  40.051  0.00  0.00           C
ATOM   2636  HB2 TYR A 292      65.219  94.729  39.931  0.00  0.00           H
ATOM   2637  HB3 TYR A 292      66.259  96.057  39.455  0.00  0.00           H
ATOM   2638  CG  TYR A 292      67.208  94.158  39.443  0.00  0.00           C
ATOM   2639  CD1 TYR A 292      68.580  94.473  39.332  0.00  0.00           C
ATOM   2640  HD1 TYR A 292      68.959  95.408  39.720  0.00  0.00           H
ATOM   2641  CE1 TYR A 292      69.467  93.564  38.713  0.00  0.00           C
ATOM   2642  HE1 TYR A 292      70.517  93.803  38.622  0.00  0.00           H
ATOM   2643  CZ  TYR A 292      68.977  92.346  38.191  0.00  0.00           C
ATOM   2644  OH  TYR A 292      69.801  91.463  37.571  0.00  0.00           O
ATOM   2645  HH  TYR A 292      70.727  91.551  37.846  0.00  0.00           H
ATOM   2646  CE2 TYR A 292      67.606  92.040  38.294  0.00  0.00           C
ATOM   2647  HE2 TYR A 292      67.245  91.105  37.894  0.00  0.00           H
ATOM   2648  CD2 TYR A 292      66.727  92.940  38.922  0.00  0.00           C
ATOM   2649  HD2 TYR A 292      65.679  92.688  39.003  0.00  0.00           H
ATOM   2650  C   TYR A 292      65.237  96.443  42.008  0.00  0.00           C
ATOM   2651  O   TYR A 292      64.329  96.774  41.238  0.00  0.00           O
ATOM   2652  N   ALA A 293      65.257  96.888  43.264  0.00  0.00           N
ATOM   2653  H   ALA A 293      66.020  96.555  43.847  0.00  0.00           H
ATOM   2654  CA  ALA A 293      64.181  97.632  43.927  0.00  0.00           C
ATOM   2655  HA  ALA A 293      63.313  96.971  43.967  0.00  0.00           H
ATOM   2656  CB  ALA A 293      64.623  97.906  45.370  0.00  0.00           C
ATOM   2657  HB1 ALA A 293      65.496  98.561  45.374  0.00  0.00           H
ATOM   2658  HB2 ALA A 293      63.816  98.387  45.926  0.00  0.00           H
ATOM   2659  HB3 ALA A 293      64.879  96.966  45.865  0.00  0.00           H
ATOM   2660  C   ALA A 293      63.732  98.935  43.220  0.00  0.00           C
ATOM   2661  O   ALA A 293      64.475  99.552  42.444  0.00  0.00           O
ATOM   2662  N   GLN A 294      62.498  99.355  43.533  0.00  0.00           N
ATOM   2663  H   GLN A 294      61.985  98.805  44.203  0.00  0.00           H
ATOM   2664  CA  GLN A 294      61.852 100.591  43.062  0.00  0.00           C
ATOM   2665  HA  GLN A 294      61.756 100.549  41.975  0.00  0.00           H
ATOM   2666  CB  GLN A 294      60.448 100.708  43.691  0.00  0.00           C
ATOM   2667  HB2 GLN A 294      60.563 100.690  44.776  0.00  0.00           H
ATOM   2668  HB3 GLN A 294      60.014 101.673  43.421  0.00  0.00           H
ATOM   2669  CG  GLN A 294      59.457  99.602  43.270  0.00  0.00           C
ATOM   2670  HG2 GLN A 294      59.132  99.791  42.247  0.00  0.00           H
ATOM   2671  HG3 GLN A 294      59.949  98.631  43.289  0.00  0.00           H
ATOM   2672  CD  GLN A 294      58.240  99.510  44.196  0.00  0.00           C
ATOM   2673  OE1 GLN A 294      58.354  99.446  45.414  0.00  0.00           O
ATOM   2674  NE2 GLN A 294      57.038  99.472  43.662  0.00  0.00           N
ATOM   2675 HE21 GLN A 294      56.236  99.396  44.283  0.00  0.00           H
ATOM   2676 HE22 GLN A 294      56.913  99.510  42.667  0.00  0.00           H
ATOM   2677  C   GLN A 294      62.684 101.832  43.437  0.00  0.00           C
ATOM   2678  O   GLN A 294      63.170 101.923  44.567  0.00  0.00           O
ATOM   2679  N   ARG A 295      62.845 102.791  42.510  0.00  0.00           N
ATOM   2680  H   ARG A 295      62.371 102.693  41.622  0.00  0.00           H
ATOM   2681  CA  ARG A 295      63.734 103.959  42.683  0.00  0.00           C
ATOM   2682  HA  ARG A 295      63.662 104.292  43.720  0.00  0.00           H
ATOM   2683  CB  ARG A 295      65.193 103.507  42.448  0.00  0.00           C
ATOM   2684  HB2 ARG A 295      65.868 104.223  42.915  0.00  0.00           H
ATOM   2685  HB3 ARG A 295      65.352 102.555  42.958  0.00  0.00           H
ATOM   2686  CG  ARG A 295      65.585 103.371  40.967  0.00  0.00           C
ATOM   2687  HG2 ARG A 295      64.770 102.918  40.400  0.00  0.00           H
ATOM   2688  HG3 ARG A 295      65.776 104.365  40.560  0.00  0.00           H
ATOM   2689  CD  ARG A 295      66.849 102.518  40.795  0.00  0.00           C
ATOM   2690  HD2 ARG A 295      67.278 102.748  39.819  0.00  0.00           H
ATOM   2691  HD3 ARG A 295      67.581 102.788  41.560  0.00  0.00           H
ATOM   2692  NE  ARG A 295      66.521 101.081  40.892  0.00  0.00           N
ATOM   2693  HE  ARG A 295      65.959 100.785  41.683  0.00  0.00           H
ATOM   2694  CZ  ARG A 295      66.695 100.159  39.965  0.00  0.00           C
ATOM   2695  NH1 ARG A 295      67.408 100.346  38.890  0.00  0.00           N
ATOM   2696 HH11 ARG A 295      67.909 101.203  38.772  0.00  0.00           H
ATOM   2697 HH12 ARG A 295      67.519  99.615  38.191  0.00  0.00           H
ATOM   2698  NH2 ARG A 295      66.094  99.021  40.107  0.00  0.00           N
ATOM   2699 HH21 ARG A 295      65.452  98.917  40.886  0.00  0.00           H
ATOM   2700 HH22 ARG A 295      65.949  98.465  39.273  0.00  0.00           H
ATOM   2701  C   ARG A 295      63.351 105.168  41.814  0.00  0.00           C
ATOM   2702  O   ARG A 295      62.450 105.090  40.976  0.00  0.00           O
ATOM   2703  N   GLU A 296      64.060 106.273  42.015  0.00  0.00           N
ATOM   2704  H   GLU A 296      64.798 106.229  42.712  0.00  0.00           H
ATOM   2705  CA  GLU A 296      64.039 107.496  41.196  0.00  0.00           C
ATOM   2706  HA  GLU A 296      63.308 107.397  40.396  0.00  0.00           H
ATOM   2707  CB  GLU A 296      63.656 108.700  42.083  0.00  0.00           C
ATOM   2708  HB2 GLU A 296      64.438 108.832  42.832  0.00  0.00           H
ATOM   2709  HB3 GLU A 296      63.633 109.604  41.476  0.00  0.00           H
ATOM   2710  CG  GLU A 296      62.312 108.574  42.827  0.00  0.00           C
ATOM   2711  HG2 GLU A 296      62.307 107.668  43.437  0.00  0.00           H
ATOM   2712  HG3 GLU A 296      62.232 109.417  43.515  0.00  0.00           H
ATOM   2713  CD  GLU A 296      61.073 108.581  41.921  0.00  0.00           C
ATOM   2714  OE1 GLU A 296      61.191 108.569  40.675  0.00  0.00           O
ATOM   2715  OE2 GLU A 296      59.941 108.627  42.462  0.00  0.00           O
ATOM   2716  C   GLU A 296      65.407 107.735  40.519  0.00  0.00           C
ATOM   2717  O   GLU A 296      66.392 107.071  40.858  0.00  0.00           O
ATOM   2718  N   ASP A 297      65.495 108.678  39.578  0.00  0.00           N
ATOM   2719  H   ASP A 297      64.657 109.192  39.319  0.00  0.00           H
ATOM   2720  CA  ASP A 297      66.766 109.056  38.939  0.00  0.00           C
ATOM   2721  HA  ASP A 297      67.175 108.171  38.449  0.00  0.00           H
ATOM   2722  CB  ASP A 297      66.521 110.123  37.862  0.00  0.00           C
ATOM   2723  HB2 ASP A 297      65.846 109.722  37.105  0.00  0.00           H
ATOM   2724  HB3 ASP A 297      66.045 110.995  38.317  0.00  0.00           H
ATOM   2725  CG  ASP A 297      67.832 110.547  37.196  0.00  0.00           C
ATOM   2726  OD1 ASP A 297      68.269 111.712  37.372  0.00  0.00           O
ATOM   2727  OD2 ASP A 297      68.449 109.711  36.495  0.00  0.00           O
ATOM   2728  C   ASP A 297      67.817 109.572  39.946  0.00  0.00           C
ATOM   2729  O   ASP A 297      67.520 110.433  40.777  0.00  0.00           O
ATOM   2730  NN  ASP A 297      69.070 109.120  39.808  0.00  0.00           N
ATOM   2731  HH  ASP A 297      69.248 108.441  39.083  0.00  0.00           H
ATOM   2732  CH3 ASP A 297      70.199 109.564  40.624  0.00  0.00           C
ATOM   2733 HH31 ASP A 297      70.444 110.601  40.386  0.00  0.00           H
ATOM   2734 HH32 ASP A 297      69.939 109.502  41.683  0.00  0.00           H
ATOM   2735 HH33 ASP A 297      71.074 108.939  40.437  0.00  0.00           H
TER    2736      ASP A 297
ATOM   2737 HH31 GLU B 134      24.780 131.636  80.887  0.00  0.00           H
ATOM   2738  CH3 GLU B 134      24.804 130.715  81.470  0.00  0.00           C
ATOM   2739 HH32 GLU B 134      25.237 129.915  80.873  0.00  0.00           H
ATOM   2740 HH33 GLU B 134      23.787 130.446  81.758  0.00  0.00           H
ATOM   2741  CC  GLU B 134      25.629 130.930  82.714  0.00  0.00           C
ATOM   2742  OO  GLU B 134      26.130 132.029  82.947  0.00  0.00           O
ATOM   2743  N   GLU B 134      25.779 129.885  83.518  0.00  0.00           N
ATOM   2744  H   GLU B 134      25.338 129.016  83.260  0.00  0.00           H
ATOM   2745  CA  GLU B 134      26.452 129.948  84.824  0.00  0.00           C
ATOM   2746  HA  GLU B 134      25.981 130.758  85.378  0.00  0.00           H
ATOM   2747  CB  GLU B 134      26.169 128.641  85.594  0.00  0.00           C
ATOM   2748  HB2 GLU B 134      25.111 128.634  85.858  0.00  0.00           H
ATOM   2749  HB3 GLU B 134      26.336 127.800  84.919  0.00  0.00           H
ATOM   2750  CG  GLU B 134      26.985 128.368  86.871  0.00  0.00           C
ATOM   2751  HG2 GLU B 134      26.545 127.512  87.385  0.00  0.00           H
ATOM   2752  HG3 GLU B 134      27.990 128.078  86.558  0.00  0.00           H
ATOM   2753  CD  GLU B 134      27.118 129.536  87.861  0.00  0.00           C
ATOM   2754  OE1 GLU B 134      28.020 129.446  88.727  0.00  0.00           O
ATOM   2755  OE2 GLU B 134      26.425 130.566  87.715  0.00  0.00           O
ATOM   2756  C   GLU B 134      27.955 130.291  84.733  0.00  0.00           C
ATOM   2757  O   GLU B 134      28.682 129.804  83.861  0.00  0.00           O
ATOM   2758  N   GLU B 135      28.430 131.141  85.648  0.00  0.00           N
ATOM   2759  H   GLU B 135      27.792 131.456  86.377  0.00  0.00           H
ATOM   2760  CA  GLU B 135      29.805 131.658  85.683  0.00  0.00           C
ATOM   2761  HA  GLU B 135      30.090 131.925  84.664  0.00  0.00           H
ATOM   2762  CB  GLU B 135      29.843 132.943  86.524  0.00  0.00           C
ATOM   2763  HB2 GLU B 135      29.004 133.575  86.228  0.00  0.00           H
ATOM   2764  HB3 GLU B 135      29.729 132.691  87.579  0.00  0.00           H
ATOM   2765  CG  GLU B 135      31.137 133.743  86.312  0.00  0.00           C
ATOM   2766  HG2 GLU B 135      31.983 133.179  86.711  0.00  0.00           H
ATOM   2767  HG3 GLU B 135      31.297 133.884  85.240  0.00  0.00           H
ATOM   2768  CD  GLU B 135      31.058 135.109  87.004  0.00  0.00           C
ATOM   2769  OE1 GLU B 135      30.871 135.151  88.240  0.00  0.00           O
ATOM   2770  OE2 GLU B 135      31.149 136.161  86.322  0.00  0.00           O
ATOM   2771  C   GLU B 135      30.825 130.613  86.167  0.00  0.00           C
ATOM   2772  O   GLU B 135      31.878 130.468  85.552  0.00  0.00           O
ATOM   2773  N   SER B 136      30.486 129.771  87.157  0.00  0.00           N
ATOM   2774  H   SER B 136      29.606 129.916  87.645  0.00  0.00           H
ATOM   2775  CA  SER B 136      31.281 128.570  87.501  0.00  0.00           C
ATOM   2776  HA  SER B 136      32.323 128.881  87.580  0.00  0.00           H
ATOM   2777  CB  SER B 136      30.877 128.000  88.869  0.00  0.00           C
ATOM   2778  HB2 SER B 136      31.607 127.247  89.166  0.00  0.00           H
ATOM   2779  HB3 SER B 136      30.884 128.797  89.613  0.00  0.00           H
ATOM   2780  OG  SER B 136      29.597 127.400  88.826  0.00  0.00           O
ATOM   2781  HG  SER B 136      28.939 128.138  88.837  0.00  0.00           H
ATOM   2782  C   SER B 136      31.242 127.471  86.419  0.00  0.00           C
ATOM   2783  O   SER B 136      31.770 126.376  86.615  0.00  0.00           O
ATOM   2784  N   GLN B 137      30.615 127.753  85.273  0.00  0.00           N
ATOM   2785  H   GLN B 137      30.177 128.660  85.206  0.00  0.00           H
ATOM   2786  CA  GLN B 137      30.604 126.938  84.056  0.00  0.00           C
ATOM   2787  HA  GLN B 137      31.327 126.130  84.174  0.00  0.00           H
ATOM   2788  CB  GLN B 137      29.215 126.293  83.857  0.00  0.00           C
ATOM   2789  HB2 GLN B 137      28.464 127.080  83.771  0.00  0.00           H
ATOM   2790  HB3 GLN B 137      29.215 125.712  82.934  0.00  0.00           H
ATOM   2791  CG  GLN B 137      28.846 125.355  85.021  0.00  0.00           C
ATOM   2792  HG2 GLN B 137      29.573 124.545  85.068  0.00  0.00           H
ATOM   2793  HG3 GLN B 137      28.889 125.907  85.957  0.00  0.00           H
ATOM   2794  CD  GLN B 137      27.447 124.753  84.940  0.00  0.00           C
ATOM   2795  OE1 GLN B 137      26.606 125.113  84.126  0.00  0.00           O
ATOM   2796  NE2 GLN B 137      27.126 123.829  85.819  0.00  0.00           N
ATOM   2797 HE21 GLN B 137      26.182 123.474  85.802  0.00  0.00           H
ATOM   2798 HE22 GLN B 137      27.800 123.512  86.500  0.00  0.00           H
ATOM   2799  C   GLN B 137      31.096 127.768  82.851  0.00  0.00           C
ATOM   2800  O   GLN B 137      30.620 127.609  81.725  0.00  0.00           O
ATOM   2801  N   ASP B 138      32.002 128.726  83.077  0.00  0.00           N
ATOM   2802  H   ASP B 138      32.291 128.892  84.035  0.00  0.00           H
ATOM   2803  CA  ASP B 138      32.788 129.409  82.040  0.00  0.00           C
ATOM   2804  HA  ASP B 138      32.287 129.308  81.079  0.00  0.00           H
ATOM   2805  CB  ASP B 138      32.889 130.908  82.360  0.00  0.00           C
ATOM   2806  HB2 ASP B 138      31.896 131.359  82.334  0.00  0.00           H
ATOM   2807  HB3 ASP B 138      33.302 131.046  83.357  0.00  0.00           H
ATOM   2808  CG  ASP B 138      33.790 131.595  81.340  0.00  0.00           C
ATOM   2809  OD1 ASP B 138      34.906 132.005  81.727  0.00  0.00           O
ATOM   2810  OD2 ASP B 138      33.405 131.569  80.149  0.00  0.00           O
ATOM   2811  C   ASP B 138      34.195 128.803  81.865  0.00  0.00           C
ATOM   2812  O   ASP B 138      34.852 128.430  82.837  0.00  0.00           O
ATOM   2813  N   ILE B 139      34.676 128.763  80.619  0.00  0.00           N
ATOM   2814  H   ILE B 139      34.103 129.151  79.878  0.00  0.00           H
ATOM   2815  CA  ILE B 139      35.992 128.231  80.243  0.00  0.00           C
ATOM   2816  HA  ILE B 139      36.022 127.193  80.571  0.00  0.00           H
ATOM   2817  CB  ILE B 139      36.125 128.257  78.697  0.00  0.00           C
ATOM   2818  HB  ILE B 139      35.280 127.701  78.288  0.00  0.00           H
ATOM   2819  CG2 ILE B 139      36.061 129.679  78.103  0.00  0.00           C
ATOM   2820 HG21 ILE B 139      36.938 130.261  78.386  0.00  0.00           H
ATOM   2821 HG22 ILE B 139      36.027 129.620  77.014  0.00  0.00           H
ATOM   2822 HG23 ILE B 139      35.162 130.199  78.434  0.00  0.00           H
ATOM   2823  CG1 ILE B 139      37.414 127.590  78.168  0.00  0.00           C
ATOM   2824 HG12 ILE B 139      37.443 127.694  77.082  0.00  0.00           H
ATOM   2825 HG13 ILE B 139      38.293 128.093  78.575  0.00  0.00           H
ATOM   2826  CD1 ILE B 139      37.496 126.096  78.491  0.00  0.00           C
ATOM   2827 HD11 ILE B 139      36.606 125.584  78.123  0.00  0.00           H
ATOM   2828 HD12 ILE B 139      38.375 125.670  78.007  0.00  0.00           H
ATOM   2829 HD13 ILE B 139      37.582 125.954  79.567  0.00  0.00           H
ATOM   2830  C   ILE B 139      37.160 128.947  80.948  0.00  0.00           C
ATOM   2831  O   ILE B 139      38.098 128.289  81.403  0.00  0.00           O
ATOM   2832  N   LYS B 140      37.107 130.278  81.084  0.00  0.00           N
ATOM   2833  H   LYS B 140      36.252 130.762  80.812  0.00  0.00           H
ATOM   2834  CA  LYS B 140      38.171 131.072  81.715  0.00  0.00           C
ATOM   2835  HA  LYS B 140      39.132 130.630  81.451  0.00  0.00           H
ATOM   2836  CB  LYS B 140      38.127 132.507  81.174  0.00  0.00           C
ATOM   2837  HB2 LYS B 140      37.953 132.470  80.097  0.00  0.00           H
ATOM   2838  HB3 LYS B 140      37.302 133.047  81.640  0.00  0.00           H
ATOM   2839  CG  LYS B 140      39.449 133.248  81.437  0.00  0.00           C
ATOM   2840  HG2 LYS B 140      39.737 133.129  82.481  0.00  0.00           H
ATOM   2841  HG3 LYS B 140      40.231 132.816  80.813  0.00  0.00           H
ATOM   2842  CD  LYS B 140      39.342 134.750  81.151  0.00  0.00           C
ATOM   2843  HD2 LYS B 140      38.638 135.189  81.858  0.00  0.00           H
ATOM   2844  HD3 LYS B 140      40.322 135.206  81.312  0.00  0.00           H
ATOM   2845  CE  LYS B 140      38.874 135.039  79.721  0.00  0.00           C
ATOM   2846  HE2 LYS B 140      39.606 134.639  79.012  0.00  0.00           H
ATOM   2847  HE3 LYS B 140      37.922 134.535  79.543  0.00  0.00           H
ATOM   2848  NZ  LYS B 140      38.707 136.489  79.509  0.00  0.00           N
ATOM   2849  HZ1 LYS B 140      39.613 136.953  79.552  0.00  0.00           H
ATOM   2850  HZ2 LYS B 140      38.290 136.669  78.598  0.00  0.00           H
ATOM   2851  HZ3 LYS B 140      38.072 136.874  80.201  0.00  0.00           H
ATOM   2852  C   LYS B 140      38.064 131.040  83.237  0.00  0.00           C
ATOM   2853  O   LYS B 140      39.087 130.932  83.910  0.00  0.00           O
ATOM   2854  N   ALA B 141      36.849 131.073  83.787  0.00  0.00           N
ATOM   2855  H   ALA B 141      36.052 131.224  83.172  0.00  0.00           H
ATOM   2856  CA  ALA B 141      36.630 130.908  85.226  0.00  0.00           C
ATOM   2857  HA  ALA B 141      37.170 131.696  85.754  0.00  0.00           H
ATOM   2858  CB  ALA B 141      35.135 131.063  85.528  0.00  0.00           C
ATOM   2859  HB1 ALA B 141      34.578 130.243  85.074  0.00  0.00           H
ATOM   2860  HB2 ALA B 141      34.975 131.039  86.607  0.00  0.00           H
ATOM   2861  HB3 ALA B 141      34.768 132.013  85.139  0.00  0.00           H
ATOM   2862  C   ALA B 141      37.165 129.556  85.736  0.00  0.00           C
ATOM   2863  O   ALA B 141      37.857 129.510  86.754  0.00  0.00           O
ATOM   2864  N   LEU B 142      36.918 128.468  84.998  0.00  0.00           N
ATOM   2865  H   LEU B 142      36.312 128.558  84.188  0.00  0.00           H
ATOM   2866  CA  LEU B 142      37.433 127.137  85.334  0.00  0.00           C
ATOM   2867  HA  LEU B 142      37.248 126.954  86.392  0.00  0.00           H
ATOM   2868  CB  LEU B 142      36.666 126.087  84.515  0.00  0.00           C
ATOM   2869  HB2 LEU B 142      36.727 126.354  83.458  0.00  0.00           H
ATOM   2870  HB3 LEU B 142      37.161 125.131  84.650  0.00  0.00           H
ATOM   2871  CG  LEU B 142      35.189 125.912  84.922  0.00  0.00           C
ATOM   2872  HG  LEU B 142      34.698 126.881  84.999  0.00  0.00           H
ATOM   2873  CD1 LEU B 142      34.458 125.079  83.868  0.00  0.00           C
ATOM   2874 HD11 LEU B 142      34.937 124.106  83.761  0.00  0.00           H
ATOM   2875 HD12 LEU B 142      33.420 124.942  84.168  0.00  0.00           H
ATOM   2876 HD13 LEU B 142      34.484 125.605  82.913  0.00  0.00           H
ATOM   2877  CD2 LEU B 142      35.066 125.188  86.266  0.00  0.00           C
ATOM   2878 HD21 LEU B 142      35.496 125.794  87.061  0.00  0.00           H
ATOM   2879 HD22 LEU B 142      34.014 125.023  86.499  0.00  0.00           H
ATOM   2880 HD23 LEU B 142      35.575 124.225  86.228  0.00  0.00           H
ATOM   2881  C   LEU B 142      38.958 127.018  85.149  0.00  0.00           C
ATOM   2882  O   LEU B 142      39.621 126.432  86.004  0.00  0.00           O
ATOM   2883  N   GLN B 143      39.542 127.635  84.113  0.00  0.00           N
ATOM   2884  H   GLN B 143      38.953 128.034  83.391  0.00  0.00           H
ATOM   2885  CA  GLN B 143      41.004 127.778  83.980  0.00  0.00           C
ATOM   2886  HA  GLN B 143      41.455 126.786  84.002  0.00  0.00           H
ATOM   2887  CB  GLN B 143      41.317 128.420  82.611  0.00  0.00           C
ATOM   2888  HB2 GLN B 143      40.981 127.747  81.821  0.00  0.00           H
ATOM   2889  HB3 GLN B 143      40.729 129.332  82.532  0.00  0.00           H
ATOM   2890  CG  GLN B 143      42.786 128.815  82.337  0.00  0.00           C
ATOM   2891  HG2 GLN B 143      42.785 129.468  81.463  0.00  0.00           H
ATOM   2892  HG3 GLN B 143      43.186 129.399  83.165  0.00  0.00           H
ATOM   2893  CD  GLN B 143      43.745 127.661  82.035  0.00  0.00           C
ATOM   2894  OE1 GLN B 143      43.486 126.495  82.297  0.00  0.00           O
ATOM   2895  NE2 GLN B 143      44.891 127.955  81.454  0.00  0.00           N
ATOM   2896 HE21 GLN B 143      45.527 127.201  81.236  0.00  0.00           H
ATOM   2897 HE22 GLN B 143      45.121 128.916  81.220  0.00  0.00           H
ATOM   2898  C   GLN B 143      41.612 128.570  85.156  0.00  0.00           C
ATOM   2899  O   GLN B 143      42.695 128.232  85.629  0.00  0.00           O
ATOM   2900  N   LYS B 144      40.925 129.601  85.671  0.00  0.00           N
ATOM   2901  H   LYS B 144      40.064 129.881  85.210  0.00  0.00           H
ATOM   2902  CA  LYS B 144      41.389 130.370  86.837  0.00  0.00           C
ATOM   2903  HA  LYS B 144      42.462 130.510  86.714  0.00  0.00           H
ATOM   2904  CB  LYS B 144      40.724 131.760  86.850  0.00  0.00           C
ATOM   2905  HB2 LYS B 144      40.921 132.249  85.895  0.00  0.00           H
ATOM   2906  HB3 LYS B 144      39.644 131.637  86.945  0.00  0.00           H
ATOM   2907  CG  LYS B 144      41.209 132.691  87.981  0.00  0.00           C
ATOM   2908  HG2 LYS B 144      40.712 133.655  87.863  0.00  0.00           H
ATOM   2909  HG3 LYS B 144      40.895 132.275  88.939  0.00  0.00           H
ATOM   2910  CD  LYS B 144      42.732 132.925  88.014  0.00  0.00           C
ATOM   2911  HD2 LYS B 144      43.252 131.976  88.150  0.00  0.00           H
ATOM   2912  HD3 LYS B 144      43.055 133.380  87.075  0.00  0.00           H
ATOM   2913  CE  LYS B 144      43.088 133.844  89.187  0.00  0.00           C
ATOM   2914  HE2 LYS B 144      42.661 134.834  89.007  0.00  0.00           H
ATOM   2915  HE3 LYS B 144      42.633 133.435  90.092  0.00  0.00           H
ATOM   2916  NZ  LYS B 144      44.552 133.943  89.385  0.00  0.00           N
ATOM   2917  HZ1 LYS B 144      45.051 134.342  88.595  0.00  0.00           H
ATOM   2918  HZ2 LYS B 144      44.787 134.491  90.202  0.00  0.00           H
ATOM   2919  HZ3 LYS B 144      44.992 133.033  89.542  0.00  0.00           H
ATOM   2920  C   LYS B 144      41.225 129.616  88.161  0.00  0.00           C
ATOM   2921  O   LYS B 144      42.094 129.753  89.018  0.00  0.00           O
ATOM   2922  N   GLU B 145      40.192 128.791  88.351  0.00  0.00           N
ATOM   2923  H   GLU B 145      39.452 128.761  87.657  0.00  0.00           H
ATOM   2924  CA  GLU B 145      40.136 127.898  89.523  0.00  0.00           C
ATOM   2925  HA  GLU B 145      40.384 128.492  90.404  0.00  0.00           H
ATOM   2926  CB  GLU B 145      38.725 127.331  89.754  0.00  0.00           C
ATOM   2927  HB2 GLU B 145      38.030 128.172  89.783  0.00  0.00           H
ATOM   2928  HB3 GLU B 145      38.435 126.693  88.918  0.00  0.00           H
ATOM   2929  CG  GLU B 145      38.597 126.569  91.096  0.00  0.00           C
ATOM   2930  HG2 GLU B 145      39.041 127.172  91.890  0.00  0.00           H
ATOM   2931  HG3 GLU B 145      37.532 126.468  91.322  0.00  0.00           H
ATOM   2932  CD  GLU B 145      39.217 125.160  91.095  0.00  0.00           C
ATOM   2933  OE1 GLU B 145      39.164 124.481  90.047  0.00  0.00           O
ATOM   2934  OE2 GLU B 145      39.760 124.696  92.127  0.00  0.00           O
ATOM   2935  C   GLU B 145      41.199 126.794  89.446  0.00  0.00           C
ATOM   2936  O   GLU B 145      41.823 126.495  90.462  0.00  0.00           O
ATOM   2937  N   LEU B 146      41.497 126.256  88.256  0.00  0.00           N
ATOM   2938  H   LEU B 146      40.929 126.510  87.453  0.00  0.00           H
ATOM   2939  CA  LEU B 146      42.557 125.256  88.068  0.00  0.00           C
ATOM   2940  HA  LEU B 146      42.281 124.382  88.656  0.00  0.00           H
ATOM   2941  CB  LEU B 146      42.614 124.856  86.580  0.00  0.00           C
ATOM   2942  HB2 LEU B 146      41.617 124.551  86.272  0.00  0.00           H
ATOM   2943  HB3 LEU B 146      42.884 125.736  86.002  0.00  0.00           H
ATOM   2944  CG  LEU B 146      43.608 123.729  86.228  0.00  0.00           C
ATOM   2945  HG  LEU B 146      44.603 123.981  86.587  0.00  0.00           H
ATOM   2946  CD1 LEU B 146      43.180 122.380  86.812  0.00  0.00           C
ATOM   2947 HD11 LEU B 146      42.196 122.111  86.431  0.00  0.00           H
ATOM   2948 HD12 LEU B 146      43.901 121.616  86.526  0.00  0.00           H
ATOM   2949 HD13 LEU B 146      43.148 122.440  87.897  0.00  0.00           H
ATOM   2950  CD2 LEU B 146      43.697 123.552  84.714  0.00  0.00           C
ATOM   2951 HD21 LEU B 146      43.966 124.503  84.251  0.00  0.00           H
ATOM   2952 HD22 LEU B 146      44.471 122.822  84.475  0.00  0.00           H
ATOM   2953 HD23 LEU B 146      42.744 123.214  84.312  0.00  0.00           H
ATOM   2954  C   LEU B 146      43.924 125.735  88.592  0.00  0.00           C
ATOM   2955  O   LEU B 146      44.753 124.908  88.959  0.00  0.00           O
ATOM   2956  N   GLU B 147      44.150 127.046  88.719  0.00  0.00           N
ATOM   2957  H   GLU B 147      43.428 127.679  88.400  0.00  0.00           H
ATOM   2958  CA  GLU B 147      45.333 127.615  89.370  0.00  0.00           C
ATOM   2959  HA  GLU B 147      46.221 127.273  88.841  0.00  0.00           H
ATOM   2960  CB  GLU B 147      45.264 129.141  89.259  0.00  0.00           C
ATOM   2961  HB2 GLU B 147      45.078 129.421  88.220  0.00  0.00           H
ATOM   2962  HB3 GLU B 147      44.431 129.487  89.870  0.00  0.00           H
ATOM   2963  CG  GLU B 147      46.529 129.854  89.741  0.00  0.00           C
ATOM   2964  HG2 GLU B 147      46.797 129.516  90.742  0.00  0.00           H
ATOM   2965  HG3 GLU B 147      47.356 129.629  89.063  0.00  0.00           H
ATOM   2966  CD  GLU B 147      46.259 131.353  89.783  0.00  0.00           C
ATOM   2967  OE1 GLU B 147      46.450 132.032  88.750  0.00  0.00           O
ATOM   2968  OE2 GLU B 147      45.767 131.862  90.816  0.00  0.00           O
ATOM   2969  C   GLU B 147      45.476 127.189  90.839  0.00  0.00           C
ATOM   2970  O   GLU B 147      46.585 126.909  91.283  0.00  0.00           O
ATOM   2971  N   GLN B 148      44.374 127.068  91.589  0.00  0.00           N
ATOM   2972  H   GLN B 148      43.476 127.211  91.135  0.00  0.00           H
ATOM   2973  CA  GLN B 148      44.369 126.563  92.970  0.00  0.00           C
ATOM   2974  HA  GLN B 148      45.030 127.182  93.578  0.00  0.00           H
ATOM   2975  CB  GLN B 148      42.928 126.690  93.513  0.00  0.00           C
ATOM   2976  HB2 GLN B 148      42.655 127.745  93.459  0.00  0.00           H
ATOM   2977  HB3 GLN B 148      42.240 126.153  92.865  0.00  0.00           H
ATOM   2978  CG  GLN B 148      42.716 126.231  94.967  0.00  0.00           C
ATOM   2979  HG2 GLN B 148      43.618 126.427  95.547  0.00  0.00           H
ATOM   2980  HG3 GLN B 148      41.917 126.842  95.386  0.00  0.00           H
ATOM   2981  CD  GLN B 148      42.289 124.772  95.162  0.00  0.00           C
ATOM   2982  OE1 GLN B 148      42.665 124.136  96.137  0.00  0.00           O
ATOM   2983  NE2 GLN B 148      41.489 124.163  94.311  0.00  0.00           N
ATOM   2984 HE21 GLN B 148      41.205 123.237  94.556  0.00  0.00           H
ATOM   2985 HE22 GLN B 148      41.030 124.634  93.521  0.00  0.00           H
ATOM   2986  C   GLN B 148      44.898 125.121  93.025  0.00  0.00           C
ATOM   2987  O   GLN B 148      45.760 124.784  93.838  0.00  0.00           O
ATOM   2988  N   PHE B 149      44.440 124.288  92.090  0.00  0.00           N
ATOM   2989  H   PHE B 149      43.762 124.652  91.433  0.00  0.00           H
ATOM   2990  CA  PHE B 149      44.873 122.900  91.938  0.00  0.00           C
ATOM   2991  HA  PHE B 149      44.840 122.413  92.913  0.00  0.00           H
ATOM   2992  CB  PHE B 149      43.851 122.220  91.022  0.00  0.00           C
ATOM   2993  HB2 PHE B 149      42.853 122.402  91.421  0.00  0.00           H
ATOM   2994  HB3 PHE B 149      43.895 122.679  90.036  0.00  0.00           H
ATOM   2995  CG  PHE B 149      44.044 120.730  90.875  0.00  0.00           C
ATOM   2996  CD1 PHE B 149      43.365 119.850  91.736  0.00  0.00           C
ATOM   2997  HD1 PHE B 149      42.716 120.236  92.510  0.00  0.00           H
ATOM   2998  CE1 PHE B 149      43.544 118.465  91.606  0.00  0.00           C
ATOM   2999  HE1 PHE B 149      43.023 117.790  92.270  0.00  0.00           H
ATOM   3000  CZ  PHE B 149      44.414 117.961  90.624  0.00  0.00           C
ATOM   3001  HZ  PHE B 149      44.555 116.898  90.531  0.00  0.00           H
ATOM   3002  CE2 PHE B 149      45.103 118.838  89.767  0.00  0.00           C
ATOM   3003  HE2 PHE B 149      45.779 118.449  89.021  0.00  0.00           H
ATOM   3004  CD2 PHE B 149      44.911 120.225  89.889  0.00  0.00           C
ATOM   3005  HD2 PHE B 149      45.442 120.906  89.239  0.00  0.00           H
ATOM   3006  C   PHE B 149      46.314 122.775  91.403  0.00  0.00           C
ATOM   3007  O   PHE B 149      47.089 121.943  91.878  0.00  0.00           O
ATOM   3008  N   ALA B 150      46.716 123.626  90.456  0.00  0.00           N
ATOM   3009  H   ALA B 150      46.029 124.262  90.062  0.00  0.00           H
ATOM   3010  CA  ALA B 150      48.078 123.686  89.934  0.00  0.00           C
ATOM   3011  HA  ALA B 150      48.378 122.685  89.622  0.00  0.00           H
ATOM   3012  CB  ALA B 150      48.096 124.594  88.700  0.00  0.00           C
ATOM   3013  HB1 ALA B 150      47.829 125.612  88.983  0.00  0.00           H
ATOM   3014  HB2 ALA B 150      49.094 124.595  88.258  0.00  0.00           H
ATOM   3015  HB3 ALA B 150      47.386 124.228  87.956  0.00  0.00           H
ATOM   3016  C   ALA B 150      49.077 124.158  91.005  0.00  0.00           C
ATOM   3017  O   ALA B 150      50.151 123.575  91.132  0.00  0.00           O
ATOM   3018  N   LYS B 151      48.707 125.145  91.836  0.00  0.00           N
ATOM   3019  H   LYS B 151      47.825 125.617  91.650  0.00  0.00           H
ATOM   3020  CA  LYS B 151      49.486 125.582  93.007  0.00  0.00           C
ATOM   3021  HA  LYS B 151      50.495 125.841  92.683  0.00  0.00           H
ATOM   3022  CB  LYS B 151      48.839 126.826  93.643  0.00  0.00           C
ATOM   3023  HB2 LYS B 151      47.760 126.683  93.717  0.00  0.00           H
ATOM   3024  HB3 LYS B 151      49.237 126.954  94.651  0.00  0.00           H
ATOM   3025  CG  LYS B 151      49.150 128.099  92.837  0.00  0.00           C
ATOM   3026  HG2 LYS B 151      50.212 128.326  92.935  0.00  0.00           H
ATOM   3027  HG3 LYS B 151      48.951 127.923  91.780  0.00  0.00           H
ATOM   3028  CD  LYS B 151      48.332 129.322  93.275  0.00  0.00           C
ATOM   3029  HD2 LYS B 151      48.681 130.184  92.704  0.00  0.00           H
ATOM   3030  HD3 LYS B 151      47.283 129.150  93.029  0.00  0.00           H
ATOM   3031  CE  LYS B 151      48.440 129.627  94.775  0.00  0.00           C
ATOM   3032  HE2 LYS B 151      47.918 128.841  95.328  0.00  0.00           H
ATOM   3033  HE3 LYS B 151      49.492 129.617  95.075  0.00  0.00           H
ATOM   3034  NZ  LYS B 151      47.844 130.944  95.091  0.00  0.00           N
ATOM   3035  HZ1 LYS B 151      46.971 131.085  94.589  0.00  0.00           H
ATOM   3036  HZ2 LYS B 151      47.674 131.060  96.086  0.00  0.00           H
ATOM   3037  HZ3 LYS B 151      48.474 131.699  94.828  0.00  0.00           H
ATOM   3038  C   LYS B 151      49.644 124.461  94.034  0.00  0.00           C
ATOM   3039  O   LYS B 151      50.747 124.297  94.551  0.00  0.00           O
ATOM   3040  N   LEU B 152      48.603 123.660  94.282  0.00  0.00           N
ATOM   3041  H   LEU B 152      47.707 123.905  93.873  0.00  0.00           H
ATOM   3042  CA  LEU B 152      48.679 122.456  95.122  0.00  0.00           C
ATOM   3043  HA  LEU B 152      49.073 122.746  96.096  0.00  0.00           H
ATOM   3044  CB  LEU B 152      47.254 121.903  95.331  0.00  0.00           C
ATOM   3045  HB2 LEU B 152      46.676 122.636  95.896  0.00  0.00           H
ATOM   3046  HB3 LEU B 152      46.776 121.792  94.360  0.00  0.00           H
ATOM   3047  CG  LEU B 152      47.170 120.539  96.046  0.00  0.00           C
ATOM   3048  HG  LEU B 152      47.724 119.792  95.478  0.00  0.00           H
ATOM   3049  CD1 LEU B 152      47.731 120.592  97.468  0.00  0.00           C
ATOM   3050 HD11 LEU B 152      47.213 121.357  98.047  0.00  0.00           H
ATOM   3051 HD12 LEU B 152      47.594 119.627  97.956  0.00  0.00           H
ATOM   3052 HD13 LEU B 152      48.796 120.821  97.447  0.00  0.00           H
ATOM   3053  CD2 LEU B 152      45.712 120.090  96.120  0.00  0.00           C
ATOM   3054 HD21 LEU B 152      45.304 120.001  95.112  0.00  0.00           H
ATOM   3055 HD22 LEU B 152      45.649 119.116  96.607  0.00  0.00           H
ATOM   3056 HD23 LEU B 152      45.125 120.815  96.684  0.00  0.00           H
ATOM   3057  C   LEU B 152      49.647 121.406  94.544  0.00  0.00           C
ATOM   3058  O   LEU B 152      50.512 120.919  95.267  0.00  0.00           O
ATOM   3059  N   LEU B 153      49.559 121.094  93.245  0.00  0.00           N
ATOM   3060  H   LEU B 153      48.795 121.501  92.713  0.00  0.00           H
ATOM   3061  CA  LEU B 153      50.474 120.175  92.547  0.00  0.00           C
ATOM   3062  HA  LEU B 153      50.439 119.207  93.048  0.00  0.00           H
ATOM   3063  CB  LEU B 153      49.939 119.998  91.106  0.00  0.00           C
ATOM   3064  HB2 LEU B 153      48.936 119.574  91.188  0.00  0.00           H
ATOM   3065  HB3 LEU B 153      49.821 120.982  90.652  0.00  0.00           H
ATOM   3066  CG  LEU B 153      50.721 119.115  90.109  0.00  0.00           C
ATOM   3067  HG  LEU B 153      50.052 118.938  89.265  0.00  0.00           H
ATOM   3068  CD1 LEU B 153      51.973 119.781  89.535  0.00  0.00           C
ATOM   3069 HD11 LEU B 153      52.778 119.808  90.268  0.00  0.00           H
ATOM   3070 HD12 LEU B 153      52.323 119.209  88.676  0.00  0.00           H
ATOM   3071 HD13 LEU B 153      51.743 120.793  89.209  0.00  0.00           H
ATOM   3072  CD2 LEU B 153      51.089 117.752  90.687  0.00  0.00           C
ATOM   3073 HD21 LEU B 153      50.193 117.257  91.061  0.00  0.00           H
ATOM   3074 HD22 LEU B 153      51.530 117.130  89.909  0.00  0.00           H
ATOM   3075 HD23 LEU B 153      51.812 117.862  91.495  0.00  0.00           H
ATOM   3076  C   LEU B 153      51.935 120.665  92.612  0.00  0.00           C
ATOM   3077  O   LEU B 153      52.840 119.910  92.974  0.00  0.00           O
ATOM   3078  N   LYS B 154      52.156 121.954  92.340  0.00  0.00           N
ATOM   3079  H   LYS B 154      51.358 122.501  92.026  0.00  0.00           H
ATOM   3080  CA  LYS B 154      53.462 122.626  92.399  0.00  0.00           C
ATOM   3081  HA  LYS B 154      54.163 122.079  91.765  0.00  0.00           H
ATOM   3082  CB  LYS B 154      53.265 124.037  91.821  0.00  0.00           C
ATOM   3083  HB2 LYS B 154      52.690 123.922  90.902  0.00  0.00           H
ATOM   3084  HB3 LYS B 154      52.682 124.652  92.509  0.00  0.00           H
ATOM   3085  CG  LYS B 154      54.570 124.763  91.466  0.00  0.00           C
ATOM   3086  HG2 LYS B 154      55.018 125.191  92.364  0.00  0.00           H
ATOM   3087  HG3 LYS B 154      55.266 124.041  91.050  0.00  0.00           H
ATOM   3088  CD  LYS B 154      54.287 125.868  90.433  0.00  0.00           C
ATOM   3089  HD2 LYS B 154      53.574 125.503  89.692  0.00  0.00           H
ATOM   3090  HD3 LYS B 154      53.846 126.728  90.939  0.00  0.00           H
ATOM   3091  CE  LYS B 154      55.550 126.292  89.680  0.00  0.00           C
ATOM   3092  HE2 LYS B 154      56.259 126.742  90.380  0.00  0.00           H
ATOM   3093  HE3 LYS B 154      56.014 125.402  89.243  0.00  0.00           H
ATOM   3094  NZ  LYS B 154      55.218 127.254  88.603  0.00  0.00           N
ATOM   3095  HZ1 LYS B 154      54.842 128.114  88.999  0.00  0.00           H
ATOM   3096  HZ2 LYS B 154      56.047 127.483  88.059  0.00  0.00           H
ATOM   3097  HZ3 LYS B 154      54.515 126.878  87.969  0.00  0.00           H
ATOM   3098  C   LYS B 154      54.044 122.626  93.815  0.00  0.00           C
ATOM   3099  O   LYS B 154      55.221 122.319  94.000  0.00  0.00           O
ATOM   3100  N   GLN B 155      53.203 122.859  94.826  0.00  0.00           N
ATOM   3101  H   GLN B 155      52.252 123.132  94.606  0.00  0.00           H
ATOM   3102  CA  GLN B 155      53.573 122.702  96.234  0.00  0.00           C
ATOM   3103  HA  GLN B 155      54.447 123.327  96.420  0.00  0.00           H
ATOM   3104  CB  GLN B 155      52.416 123.177  97.136  0.00  0.00           C
ATOM   3105  HB2 GLN B 155      52.011 124.114  96.755  0.00  0.00           H
ATOM   3106  HB3 GLN B 155      51.617 122.437  97.114  0.00  0.00           H
ATOM   3107  CG  GLN B 155      52.842 123.399  98.597  0.00  0.00           C
ATOM   3108  HG2 GLN B 155      51.943 123.517  99.201  0.00  0.00           H
ATOM   3109  HG3 GLN B 155      53.378 122.526  98.967  0.00  0.00           H
ATOM   3110  CD  GLN B 155      53.701 124.650  98.788  0.00  0.00           C
ATOM   3111  OE1 GLN B 155      53.987 125.397  97.862  0.00  0.00           O
ATOM   3112  NE2 GLN B 155      54.118 124.946  99.997  0.00  0.00           N
ATOM   3113 HE21 GLN B 155      54.599 125.836 100.102  0.00  0.00           H
ATOM   3114 HE22 GLN B 155      53.889 124.376 100.789  0.00  0.00           H
ATOM   3115  C   GLN B 155      53.963 121.253  96.550  0.00  0.00           C
ATOM   3116  O   GLN B 155      54.993 121.033  97.179  0.00  0.00           O
ATOM   3117  N   LYS B 156      53.198 120.266  96.057  0.00  0.00           N
ATOM   3118  H   LYS B 156      52.358 120.534  95.551  0.00  0.00           H
ATOM   3119  CA  LYS B 156      53.442 118.828  96.269  0.00  0.00           C
ATOM   3120  HA  LYS B 156      53.408 118.644  97.342  0.00  0.00           H
ATOM   3121  CB  LYS B 156      52.343 118.011  95.556  0.00  0.00           C
ATOM   3122  HB2 LYS B 156      51.417 118.583  95.521  0.00  0.00           H
ATOM   3123  HB3 LYS B 156      52.637 117.834  94.521  0.00  0.00           H
ATOM   3124  CG  LYS B 156      52.033 116.653  96.205  0.00  0.00           C
ATOM   3125  HG2 LYS B 156      51.272 116.163  95.602  0.00  0.00           H
ATOM   3126  HG3 LYS B 156      52.927 116.030  96.171  0.00  0.00           H
ATOM   3127  CD  LYS B 156      51.520 116.713  97.653  0.00  0.00           C
ATOM   3128  HD2 LYS B 156      51.049 115.755  97.883  0.00  0.00           H
ATOM   3129  HD3 LYS B 156      52.370 116.832  98.327  0.00  0.00           H
ATOM   3130  CE  LYS B 156      50.519 117.851  97.908  0.00  0.00           C
ATOM   3131  HE2 LYS B 156      51.029 118.805  97.756  0.00  0.00           H
ATOM   3132  HE3 LYS B 156      49.693 117.784  97.196  0.00  0.00           H
ATOM   3133  NZ  LYS B 156      49.996 117.794  99.287  0.00  0.00           N
ATOM   3134  HZ1 LYS B 156      50.646 117.310  99.907  0.00  0.00           H
ATOM   3135  HZ2 LYS B 156      49.749 118.703  99.669  0.00  0.00           H
ATOM   3136  HZ3 LYS B 156      49.203 117.153  99.377  0.00  0.00           H
ATOM   3137  C   LYS B 156      54.836 118.405  95.800  0.00  0.00           C
ATOM   3138  O   LYS B 156      55.537 117.713  96.537  0.00  0.00           O
ATOM   3139  N   ARG B 157      55.281 118.881  94.628  0.00  0.00           N
ATOM   3140  H   ARG B 157      54.630 119.426  94.069  0.00  0.00           H
ATOM   3141  CA  ARG B 157      56.664 118.688  94.146  0.00  0.00           C
ATOM   3142  HA  ARG B 157      56.850 117.618  94.040  0.00  0.00           H
ATOM   3143  CB  ARG B 157      56.843 119.361  92.768  0.00  0.00           C
ATOM   3144  HB2 ARG B 157      56.188 118.872  92.044  0.00  0.00           H
ATOM   3145  HB3 ARG B 157      56.565 120.414  92.828  0.00  0.00           H
ATOM   3146  CG  ARG B 157      58.301 119.257  92.284  0.00  0.00           C
ATOM   3147  HG2 ARG B 157      58.948 119.825  92.951  0.00  0.00           H
ATOM   3148  HG3 ARG B 157      58.592 118.209  92.327  0.00  0.00           H
ATOM   3149  CD  ARG B 157      58.537 119.746  90.852  0.00  0.00           C
ATOM   3150  HD2 ARG B 157      59.578 119.555  90.587  0.00  0.00           H
ATOM   3151  HD3 ARG B 157      57.906 119.156  90.187  0.00  0.00           H
ATOM   3152  NE  ARG B 157      58.232 121.174  90.641  0.00  0.00           N
ATOM   3153  HE  ARG B 157      57.386 121.364  90.095  0.00  0.00           H
ATOM   3154  CZ  ARG B 157      58.971 122.234  90.921  0.00  0.00           C
ATOM   3155  NH1 ARG B 157      60.102 122.190  91.561  0.00  0.00           N
ATOM   3156 HH11 ARG B 157      60.492 121.306  91.860  0.00  0.00           H
ATOM   3157 HH12 ARG B 157      60.613 123.057  91.681  0.00  0.00           H
ATOM   3158  NH2 ARG B 157      58.596 123.412  90.540  0.00  0.00           N
ATOM   3159 HH21 ARG B 157      57.747 123.479  89.968  0.00  0.00           H
ATOM   3160 HH22 ARG B 157      59.189 124.205  90.728  0.00  0.00           H
ATOM   3161  C   ARG B 157      57.686 119.202  95.166  0.00  0.00           C
ATOM   3162  O   ARG B 157      58.601 118.469  95.542  0.00  0.00           O
ATOM   3163  N   ILE B 158      57.514 120.443  95.620  0.00  0.00           N
ATOM   3164  H   ILE B 158      56.710 120.957  95.278  0.00  0.00           H
ATOM   3165  CA  ILE B 158      58.440 121.136  96.527  0.00  0.00           C
ATOM   3166  HA  ILE B 158      59.445 121.070  96.110  0.00  0.00           H
ATOM   3167  CB  ILE B 158      58.059 122.639  96.605  0.00  0.00           C
ATOM   3168  HB  ILE B 158      56.999 122.711  96.851  0.00  0.00           H
ATOM   3169  CG2 ILE B 158      58.846 123.375  97.706  0.00  0.00           C
ATOM   3170 HG21 ILE B 158      59.917 123.282  97.521  0.00  0.00           H
ATOM   3171 HG22 ILE B 158      58.572 124.430  97.721  0.00  0.00           H
ATOM   3172 HG23 ILE B 158      58.602 122.961  98.685  0.00  0.00           H
ATOM   3173  CG1 ILE B 158      58.292 123.324  95.235  0.00  0.00           C
ATOM   3174 HG12 ILE B 158      59.363 123.445  95.064  0.00  0.00           H
ATOM   3175 HG13 ILE B 158      57.905 122.693  94.434  0.00  0.00           H
ATOM   3176  CD1 ILE B 158      57.603 124.686  95.094  0.00  0.00           C
ATOM   3177 HD11 ILE B 158      58.044 125.416  95.773  0.00  0.00           H
ATOM   3178 HD12 ILE B 158      57.726 125.047  94.072  0.00  0.00           H
ATOM   3179 HD13 ILE B 158      56.537 124.589  95.307  0.00  0.00           H
ATOM   3180  C   ILE B 158      58.497 120.464  97.912  0.00  0.00           C
ATOM   3181  O   ILE B 158      59.595 120.269  98.439  0.00  0.00           O
ATOM   3182  N   THR B 159      57.350 120.084  98.486  0.00  0.00           N
ATOM   3183  H   THR B 159      56.477 120.288  98.005  0.00  0.00           H
ATOM   3184  CA  THR B 159      57.247 119.490  99.835  0.00  0.00           C
ATOM   3185  HA  THR B 159      57.960 119.996 100.487  0.00  0.00           H
ATOM   3186  CB  THR B 159      55.846 119.690 100.440  0.00  0.00           C
ATOM   3187  HB  THR B 159      55.817 119.211 101.419  0.00  0.00           H
ATOM   3188  CG2 THR B 159      55.509 121.169 100.636  0.00  0.00           C
ATOM   3189 HG21 THR B 159      55.535 121.696  99.684  0.00  0.00           H
ATOM   3190 HG22 THR B 159      54.513 121.257 101.069  0.00  0.00           H
ATOM   3191 HG23 THR B 159      56.232 121.622 101.314  0.00  0.00           H
ATOM   3192  OG1 THR B 159      54.842 119.108  99.634  0.00  0.00           O
ATOM   3193  HG1 THR B 159      54.887 118.153  99.731  0.00  0.00           H
ATOM   3194  C   THR B 159      57.593 118.002  99.891  0.00  0.00           C
ATOM   3195  O   THR B 159      57.935 117.507 100.965  0.00  0.00           O
ATOM   3196  N   LEU B 160      57.510 117.267  98.776  0.00  0.00           N
ATOM   3197  H   LEU B 160      57.102 117.686  97.944  0.00  0.00           H
ATOM   3198  CA  LEU B 160      58.022 115.892  98.681  0.00  0.00           C
ATOM   3199  HA  LEU B 160      57.963 115.421  99.662  0.00  0.00           H
ATOM   3200  CB  LEU B 160      57.148 115.067  97.718  0.00  0.00           C
ATOM   3201  HB2 LEU B 160      57.164 115.542  96.736  0.00  0.00           H
ATOM   3202  HB3 LEU B 160      57.594 114.079  97.614  0.00  0.00           H
ATOM   3203  CG  LEU B 160      55.681 114.882  98.166  0.00  0.00           C
ATOM   3204  HG  LEU B 160      55.209 115.854  98.302  0.00  0.00           H
ATOM   3205  CD1 LEU B 160      54.909 114.115  97.094  0.00  0.00           C
ATOM   3206 HD11 LEU B 160      55.313 113.110  96.992  0.00  0.00           H
ATOM   3207 HD12 LEU B 160      53.858 114.051  97.378  0.00  0.00           H
ATOM   3208 HD13 LEU B 160      54.987 114.635  96.140  0.00  0.00           H
ATOM   3209  CD2 LEU B 160      55.558 114.104  99.478  0.00  0.00           C
ATOM   3210 HD21 LEU B 160      55.988 114.674 100.299  0.00  0.00           H
ATOM   3211 HD22 LEU B 160      54.505 113.927  99.704  0.00  0.00           H
ATOM   3212 HD23 LEU B 160      56.064 113.142  99.394  0.00  0.00           H
ATOM   3213  C   LEU B 160      59.510 115.835  98.287  0.00  0.00           C
ATOM   3214  O   LEU B 160      60.184 114.864  98.633  0.00  0.00           O
ATOM   3215  N   GLY B 161      60.037 116.864  97.612  0.00  0.00           N
ATOM   3216  H   GLY B 161      59.426 117.632  97.362  0.00  0.00           H
ATOM   3217  CA  GLY B 161      61.422 116.914  97.113  0.00  0.00           C
ATOM   3218  HA2 GLY B 161      61.711 117.958  97.000  0.00  0.00           H
ATOM   3219  HA3 GLY B 161      62.089 116.451  97.841  0.00  0.00           H
ATOM   3220  C   GLY B 161      61.628 116.220  95.758  0.00  0.00           C
ATOM   3221  O   GLY B 161      62.758 115.910  95.385  0.00  0.00           O
ATOM   3222  N   TYR B 162      60.540 115.952  95.032  0.00  0.00           N
ATOM   3223  H   TYR B 162      59.660 116.306  95.377  0.00  0.00           H
ATOM   3224  CA  TYR B 162      60.534 115.276  93.730  0.00  0.00           C
ATOM   3225  HA  TYR B 162      61.117 114.355  93.791  0.00  0.00           H
ATOM   3226  CB  TYR B 162      59.079 114.931  93.362  0.00  0.00           C
ATOM   3227  HB2 TYR B 162      58.467 115.822  93.504  0.00  0.00           H
ATOM   3228  HB3 TYR B 162      59.041 114.707  92.297  0.00  0.00           H
ATOM   3229  CG  TYR B 162      58.396 113.773  94.081  0.00  0.00           C
ATOM   3230  CD1 TYR B 162      57.144 113.346  93.594  0.00  0.00           C
ATOM   3231  HD1 TYR B 162      56.706 113.841  92.738  0.00  0.00           H
ATOM   3232  CE1 TYR B 162      56.465 112.273  94.197  0.00  0.00           C
ATOM   3233  HE1 TYR B 162      55.510 111.947  93.809  0.00  0.00           H
ATOM   3234  CZ  TYR B 162      57.043 111.610  95.300  0.00  0.00           C
ATOM   3235  OH  TYR B 162      56.396 110.563  95.875  0.00  0.00           O
ATOM   3236  HH  TYR B 162      55.498 110.487  95.550  0.00  0.00           H
ATOM   3237  CE2 TYR B 162      58.295 112.030  95.793  0.00  0.00           C
ATOM   3238  HE2 TYR B 162      58.735 111.510  96.632  0.00  0.00           H
ATOM   3239  CD2 TYR B 162      58.971 113.107  95.186  0.00  0.00           C
ATOM   3240  HD2 TYR B 162      59.934 113.402  95.579  0.00  0.00           H
ATOM   3241  C   TYR B 162      61.145 116.145  92.617  0.00  0.00           C
ATOM   3242  O   TYR B 162      60.999 117.372  92.617  0.00  0.00           O
ATOM   3243  N   THR B 163      61.753 115.523  91.603  0.00  0.00           N
ATOM   3244  H   THR B 163      61.886 114.514  91.644  0.00  0.00           H
ATOM   3245  CA  THR B 163      61.935 116.174  90.292  0.00  0.00           C
ATOM   3246  HA  THR B 163      62.239 117.208  90.450  0.00  0.00           H
ATOM   3247  CB  THR B 163      63.032 115.500  89.451  0.00  0.00           C
ATOM   3248  HB  THR B 163      63.202 116.119  88.569  0.00  0.00           H
ATOM   3249  CG2 THR B 163      64.368 115.346  90.175  0.00  0.00           C
ATOM   3250 HG21 THR B 163      64.266 114.674  91.029  0.00  0.00           H
ATOM   3251 HG22 THR B 163      65.104 114.931  89.488  0.00  0.00           H
ATOM   3252 HG23 THR B 163      64.715 116.319  90.520  0.00  0.00           H
ATOM   3253  OG1 THR B 163      62.608 114.238  89.007  0.00  0.00           O
ATOM   3254  HG1 THR B 163      62.664 113.628  89.786  0.00  0.00           H
ATOM   3255  C   THR B 163      60.615 116.181  89.505  0.00  0.00           C
ATOM   3256  O   THR B 163      59.690 115.423  89.801  0.00  0.00           O
ATOM   3257  N   GLN B 164      60.519 116.994  88.447  0.00  0.00           N
ATOM   3258  H   GLN B 164      61.281 117.616  88.225  0.00  0.00           H
ATOM   3259  CA  GLN B 164      59.371 116.935  87.523  0.00  0.00           C
ATOM   3260  HA  GLN B 164      58.455 116.978  88.117  0.00  0.00           H
ATOM   3261  CB  GLN B 164      59.378 118.170  86.597  0.00  0.00           C
ATOM   3262  HB2 GLN B 164      60.352 118.275  86.115  0.00  0.00           H
ATOM   3263  HB3 GLN B 164      58.616 118.046  85.826  0.00  0.00           H
ATOM   3264  CG  GLN B 164      59.047 119.431  87.418  0.00  0.00           C
ATOM   3265  HG2 GLN B 164      58.092 119.268  87.917  0.00  0.00           H
ATOM   3266  HG3 GLN B 164      59.808 119.582  88.182  0.00  0.00           H
ATOM   3267  CD  GLN B 164      58.949 120.725  86.615  0.00  0.00           C
ATOM   3268  OE1 GLN B 164      59.834 121.120  85.866  0.00  0.00           O
ATOM   3269  NE2 GLN B 164      57.900 121.486  86.799  0.00  0.00           N
ATOM   3270 HE21 GLN B 164      57.862 122.410  86.394  0.00  0.00           H
ATOM   3271 HE22 GLN B 164      57.208 121.215  87.502  0.00  0.00           H
ATOM   3272  C   GLN B 164      59.290 115.594  86.755  0.00  0.00           C
ATOM   3273  O   GLN B 164      58.212 115.222  86.299  0.00  0.00           O
ATOM   3274  N   ALA B 165      60.386 114.825  86.684  0.00  0.00           N
ATOM   3275  H   ALA B 165      61.237 115.147  87.118  0.00  0.00           H
ATOM   3276  CA  ALA B 165      60.372 113.445  86.198  0.00  0.00           C
ATOM   3277  HA  ALA B 165      59.727 113.390  85.319  0.00  0.00           H
ATOM   3278  CB  ALA B 165      61.789 113.058  85.761  0.00  0.00           C
ATOM   3279  HB1 ALA B 165      62.469 113.071  86.613  0.00  0.00           H
ATOM   3280  HB2 ALA B 165      61.775 112.052  85.337  0.00  0.00           H
ATOM   3281  HB3 ALA B 165      62.148 113.755  85.002  0.00  0.00           H
ATOM   3282  C   ALA B 165      59.799 112.455  87.235  0.00  0.00           C
ATOM   3283  O   ALA B 165      58.994 111.607  86.865  0.00  0.00           O
ATOM   3284  N   ASP B 166      60.128 112.576  88.529  0.00  0.00           N
ATOM   3285  H   ASP B 166      60.811 113.275  88.797  0.00  0.00           H
ATOM   3286  CA  ASP B 166      59.532 111.728  89.582  0.00  0.00           C
ATOM   3287  HA  ASP B 166      59.730 110.682  89.337  0.00  0.00           H
ATOM   3288  CB  ASP B 166      60.150 112.006  90.959  0.00  0.00           C
ATOM   3289  HB2 ASP B 166      59.995 113.055  91.199  0.00  0.00           H
ATOM   3290  HB3 ASP B 166      59.619 111.420  91.710  0.00  0.00           H
ATOM   3291  CG  ASP B 166      61.642 111.690  91.053  0.00  0.00           C
ATOM   3292  OD1 ASP B 166      62.006 110.490  91.132  0.00  0.00           O
ATOM   3293  OD2 ASP B 166      62.410 112.680  91.059  0.00  0.00           O
ATOM   3294  C   ASP B 166      58.006 111.894  89.672  0.00  0.00           C
ATOM   3295  O   ASP B 166      57.297 110.912  89.893  0.00  0.00           O
ATOM   3296  N   VAL B 167      57.470 113.099  89.434  0.00  0.00           N
ATOM   3297  H   VAL B 167      58.105 113.880  89.302  0.00  0.00           H
ATOM   3298  CA  VAL B 167      56.016 113.311  89.276  0.00  0.00           C
ATOM   3299  HA  VAL B 167      55.508 112.943  90.169  0.00  0.00           H
ATOM   3300  CB  VAL B 167      55.677 114.811  89.128  0.00  0.00           C
ATOM   3301  HB  VAL B 167      56.208 115.207  88.263  0.00  0.00           H
ATOM   3302  CG1 VAL B 167      54.174 115.048  88.926  0.00  0.00           C
ATOM   3303 HG11 VAL B 167      53.611 114.631  89.762  0.00  0.00           H
ATOM   3304 HG12 VAL B 167      53.970 116.116  88.856  0.00  0.00           H
ATOM   3305 HG13 VAL B 167      53.833 114.575  88.006  0.00  0.00           H
ATOM   3306  CG2 VAL B 167      56.099 115.621  90.362  0.00  0.00           C
ATOM   3307 HG21 VAL B 167      57.167 115.511  90.545  0.00  0.00           H
ATOM   3308 HG22 VAL B 167      55.889 116.678  90.194  0.00  0.00           H
ATOM   3309 HG23 VAL B 167      55.544 115.284  91.237  0.00  0.00           H
ATOM   3310  C   VAL B 167      55.473 112.499  88.088  0.00  0.00           C
ATOM   3311  O   VAL B 167      54.491 111.773  88.231  0.00  0.00           O
ATOM   3312  N   GLY B 168      56.147 112.553  86.935  0.00  0.00           N
ATOM   3313  H   GLY B 168      56.971 113.138  86.887  0.00  0.00           H
ATOM   3314  CA  GLY B 168      55.780 111.794  85.735  0.00  0.00           C
ATOM   3315  HA2 GLY B 168      54.770 112.066  85.434  0.00  0.00           H
ATOM   3316  HA3 GLY B 168      56.467 112.075  84.937  0.00  0.00           H
ATOM   3317  C   GLY B 168      55.850 110.268  85.895  0.00  0.00           C
ATOM   3318  O   GLY B 168      55.005 109.558  85.347  0.00  0.00           O
ATOM   3319  N   LEU B 169      56.817 109.752  86.663  0.00  0.00           N
ATOM   3320  H   LEU B 169      57.522 110.392  87.015  0.00  0.00           H
ATOM   3321  CA  LEU B 169      56.961 108.320  86.965  0.00  0.00           C
ATOM   3322  HA  LEU B 169      56.719 107.745  86.070  0.00  0.00           H
ATOM   3323  CB  LEU B 169      58.417 107.998  87.368  0.00  0.00           C
ATOM   3324  HB2 LEU B 169      58.838 108.819  87.952  0.00  0.00           H
ATOM   3325  HB3 LEU B 169      58.394 107.119  88.014  0.00  0.00           H
ATOM   3326  CG  LEU B 169      59.345 107.659  86.183  0.00  0.00           C
ATOM   3327  HG  LEU B 169      58.853 106.922  85.549  0.00  0.00           H
ATOM   3328  CD1 LEU B 169      59.726 108.865  85.324  0.00  0.00           C
ATOM   3329 HD11 LEU B 169      60.290 109.582  85.920  0.00  0.00           H
ATOM   3330 HD12 LEU B 169      60.338 108.539  84.484  0.00  0.00           H
ATOM   3331 HD13 LEU B 169      58.834 109.348  84.933  0.00  0.00           H
ATOM   3332  CD2 LEU B 169      60.647 107.046  86.705  0.00  0.00           C
ATOM   3333 HD21 LEU B 169      60.423 106.132  87.256  0.00  0.00           H
ATOM   3334 HD22 LEU B 169      61.298 106.794  85.869  0.00  0.00           H
ATOM   3335 HD23 LEU B 169      61.153 107.750  87.367  0.00  0.00           H
ATOM   3336  C   LEU B 169      55.985 107.841  88.054  0.00  0.00           C
ATOM   3337  O   LEU B 169      55.408 106.768  87.910  0.00  0.00           O
ATOM   3338  N   THR B 170      55.768 108.609  89.127  0.00  0.00           N
ATOM   3339  H   THR B 170      56.267 109.489  89.197  0.00  0.00           H
ATOM   3340  CA  THR B 170      54.900 108.192  90.255  0.00  0.00           C
ATOM   3341  HA  THR B 170      55.202 107.190  90.547  0.00  0.00           H
ATOM   3342  CB  THR B 170      55.056 109.093  91.490  0.00  0.00           C
ATOM   3343  HB  THR B 170      54.255 108.864  92.195  0.00  0.00           H
ATOM   3344  CG2 THR B 170      56.382 108.904  92.224  0.00  0.00           C
ATOM   3345 HG21 THR B 170      57.210 108.853  91.519  0.00  0.00           H
ATOM   3346 HG22 THR B 170      56.548 109.726  92.917  0.00  0.00           H
ATOM   3347 HG23 THR B 170      56.339 107.983  92.799  0.00  0.00           H
ATOM   3348  OG1 THR B 170      54.959 110.454  91.155  0.00  0.00           O
ATOM   3349  HG1 THR B 170      55.788 110.682  90.691  0.00  0.00           H
ATOM   3350  C   THR B 170      53.418 108.067  89.883  0.00  0.00           C
ATOM   3351  O   THR B 170      52.703 107.276  90.496  0.00  0.00           O
ATOM   3352  N   LEU B 171      52.958 108.748  88.828  0.00  0.00           N
ATOM   3353  H   LEU B 171      53.569 109.433  88.401  0.00  0.00           H
ATOM   3354  CA  LEU B 171      51.652 108.483  88.199  0.00  0.00           C
ATOM   3355  HA  LEU B 171      50.867 108.600  88.947  0.00  0.00           H
ATOM   3356  CB  LEU B 171      51.442 109.511  87.069  0.00  0.00           C
ATOM   3357  HB2 LEU B 171      52.333 109.503  86.437  0.00  0.00           H
ATOM   3358  HB3 LEU B 171      50.600 109.199  86.450  0.00  0.00           H
ATOM   3359  CG  LEU B 171      51.186 110.948  87.563  0.00  0.00           C
ATOM   3360  HG  LEU B 171      51.887 111.199  88.356  0.00  0.00           H
ATOM   3361  CD1 LEU B 171      51.375 111.944  86.418  0.00  0.00           C
ATOM   3362 HD11 LEU B 171      50.687 111.718  85.604  0.00  0.00           H
ATOM   3363 HD12 LEU B 171      51.198 112.956  86.780  0.00  0.00           H
ATOM   3364 HD13 LEU B 171      52.401 111.881  86.055  0.00  0.00           H
ATOM   3365  CD2 LEU B 171      49.762 111.107  88.098  0.00  0.00           C
ATOM   3366 HD21 LEU B 171      49.605 110.423  88.929  0.00  0.00           H
ATOM   3367 HD22 LEU B 171      49.622 112.122  88.466  0.00  0.00           H
ATOM   3368 HD23 LEU B 171      49.034 110.899  87.313  0.00  0.00           H
ATOM   3369  C   LEU B 171      51.528 107.043  87.653  0.00  0.00           C
ATOM   3370  O   LEU B 171      50.427 106.494  87.583  0.00  0.00           O
ATOM   3371  N   GLY B 172      52.645 106.402  87.299  0.00  0.00           N
ATOM   3372  H   GLY B 172      53.533 106.874  87.430  0.00  0.00           H
ATOM   3373  CA  GLY B 172      52.673 105.094  86.649  0.00  0.00           C
ATOM   3374  HA2 GLY B 172      52.017 105.123  85.783  0.00  0.00           H
ATOM   3375  HA3 GLY B 172      53.687 104.901  86.308  0.00  0.00           H
ATOM   3376  C   GLY B 172      52.226 103.920  87.517  0.00  0.00           C
ATOM   3377  O   GLY B 172      51.721 102.947  86.964  0.00  0.00           O
ATOM   3378  N   VAL B 173      52.339 104.005  88.847  0.00  0.00           N
ATOM   3379  H   VAL B 173      52.760 104.835  89.244  0.00  0.00           H
ATOM   3380  CA  VAL B 173      51.835 102.954  89.758  0.00  0.00           C
ATOM   3381  HA  VAL B 173      52.103 101.978  89.350  0.00  0.00           H
ATOM   3382  CB  VAL B 173      52.480 103.071  91.155  0.00  0.00           C
ATOM   3383  HB  VAL B 173      52.326 104.080  91.539  0.00  0.00           H
ATOM   3384  CG1 VAL B 173      51.915 102.072  92.175  0.00  0.00           C
ATOM   3385 HG11 VAL B 173      52.006 101.055  91.792  0.00  0.00           H
ATOM   3386 HG12 VAL B 173      52.458 102.153  93.116  0.00  0.00           H
ATOM   3387 HG13 VAL B 173      50.864 102.286  92.373  0.00  0.00           H
ATOM   3388  CG2 VAL B 173      53.986 102.807  91.052  0.00  0.00           C
ATOM   3389 HG21 VAL B 173      54.458 103.578  90.447  0.00  0.00           H
ATOM   3390 HG22 VAL B 173      54.438 102.824  92.044  0.00  0.00           H
ATOM   3391 HG23 VAL B 173      54.160 101.834  90.598  0.00  0.00           H
ATOM   3392  C   VAL B 173      50.307 102.972  89.856  0.00  0.00           C
ATOM   3393  O   VAL B 173      49.683 101.918  89.902  0.00  0.00           O
ATOM   3394  N   LEU B 174      49.698 104.162  89.859  0.00  0.00           N
ATOM   3395  H   LEU B 174      50.267 104.991  89.782  0.00  0.00           H
ATOM   3396  CA  LEU B 174      48.243 104.324  89.972  0.00  0.00           C
ATOM   3397  HA  LEU B 174      47.848 103.561  90.644  0.00  0.00           H
ATOM   3398  CB  LEU B 174      47.938 105.714  90.557  0.00  0.00           C
ATOM   3399  HB2 LEU B 174      48.393 106.465  89.909  0.00  0.00           H
ATOM   3400  HB3 LEU B 174      46.858 105.872  90.539  0.00  0.00           H
ATOM   3401  CG  LEU B 174      48.440 105.928  91.997  0.00  0.00           C
ATOM   3402  HG  LEU B 174      49.510 105.727  92.049  0.00  0.00           H
ATOM   3403  CD1 LEU B 174      48.212 107.384  92.399  0.00  0.00           C
ATOM   3404 HD11 LEU B 174      47.147 107.616  92.383  0.00  0.00           H
ATOM   3405 HD12 LEU B 174      48.602 107.548  93.403  0.00  0.00           H
ATOM   3406 HD13 LEU B 174      48.738 108.040  91.706  0.00  0.00           H
ATOM   3407  CD2 LEU B 174      47.714 105.033  93.003  0.00  0.00           C
ATOM   3408 HD21 LEU B 174      47.947 103.985  92.812  0.00  0.00           H
ATOM   3409 HD22 LEU B 174      48.040 105.270  94.016  0.00  0.00           H
ATOM   3410 HD23 LEU B 174      46.637 105.182  92.934  0.00  0.00           H
ATOM   3411  C   LEU B 174      47.505 104.131  88.639  0.00  0.00           C
ATOM   3412  O   LEU B 174      46.343 103.727  88.642  0.00  0.00           O
ATOM   3413  N   PHE B 175      48.159 104.433  87.510  0.00  0.00           N
ATOM   3414  H   PHE B 175      49.074 104.854  87.609  0.00  0.00           H
ATOM   3415  CA  PHE B 175      47.509 104.506  86.193  0.00  0.00           C
ATOM   3416  HA  PHE B 175      46.509 104.077  86.279  0.00  0.00           H
ATOM   3417  CB  PHE B 175      47.334 105.987  85.803  0.00  0.00           C
ATOM   3418  HB2 PHE B 175      48.311 106.394  85.537  0.00  0.00           H
ATOM   3419  HB3 PHE B 175      46.699 106.047  84.917  0.00  0.00           H
ATOM   3420  CG  PHE B 175      46.715 106.844  86.896  0.00  0.00           C
ATOM   3421  CD1 PHE B 175      45.432 106.538  87.390  0.00  0.00           C
ATOM   3422  HD1 PHE B 175      44.870 105.718  86.966  0.00  0.00           H
ATOM   3423  CE1 PHE B 175      44.898 107.259  88.472  0.00  0.00           C
ATOM   3424  HE1 PHE B 175      43.923 107.002  88.862  0.00  0.00           H
ATOM   3425  CZ  PHE B 175      45.646 108.290  89.063  0.00  0.00           C
ATOM   3426  HZ  PHE B 175      45.250 108.835  89.906  0.00  0.00           H
ATOM   3427  CE2 PHE B 175      46.916 108.615  88.560  0.00  0.00           C
ATOM   3428  HE2 PHE B 175      47.482 109.411  89.020  0.00  0.00           H
ATOM   3429  CD2 PHE B 175      47.450 107.896  87.477  0.00  0.00           C
ATOM   3430  HD2 PHE B 175      48.439 108.131  87.114  0.00  0.00           H
ATOM   3431  C   PHE B 175      48.197 103.682  85.092  0.00  0.00           C
ATOM   3432  O   PHE B 175      47.786 103.738  83.933  0.00  0.00           O
ATOM   3433  N   GLY B 176      49.240 102.907  85.412  0.00  0.00           N
ATOM   3434  H   GLY B 176      49.550 102.882  86.376  0.00  0.00           H
ATOM   3435  CA  GLY B 176      49.918 102.013  84.462  0.00  0.00           C
ATOM   3436  HA2 GLY B 176      50.663 101.433  85.008  0.00  0.00           H
ATOM   3437  HA3 GLY B 176      49.191 101.319  84.041  0.00  0.00           H
ATOM   3438  C   GLY B 176      50.637 102.723  83.307  0.00  0.00           C
ATOM   3439  O   GLY B 176      50.802 102.123  82.242  0.00  0.00           O
ATOM   3440  N   LYS B 177      51.014 103.996  83.477  0.00  0.00           N
ATOM   3441  H   LYS B 177      50.812 104.418  84.373  0.00  0.00           H
ATOM   3442  CA  LYS B 177      51.683 104.823  82.462  0.00  0.00           C
ATOM   3443  HA  LYS B 177      52.292 104.170  81.834  0.00  0.00           H
ATOM   3444  CB  LYS B 177      50.610 105.489  81.570  0.00  0.00           C
ATOM   3445  HB2 LYS B 177      50.169 104.729  80.922  0.00  0.00           H
ATOM   3446  HB3 LYS B 177      49.822 105.905  82.201  0.00  0.00           H
ATOM   3447  CG  LYS B 177      51.192 106.624  80.714  0.00  0.00           C
ATOM   3448  HG2 LYS B 177      51.479 107.437  81.380  0.00  0.00           H
ATOM   3449  HG3 LYS B 177      52.078 106.254  80.196  0.00  0.00           H
ATOM   3450  CD  LYS B 177      50.226 107.208  79.678  0.00  0.00           C
ATOM   3451  HD2 LYS B 177      50.139 106.523  78.832  0.00  0.00           H
ATOM   3452  HD3 LYS B 177      49.240 107.326  80.130  0.00  0.00           H
ATOM   3453  CE  LYS B 177      50.707 108.589  79.200  0.00  0.00           C
ATOM   3454  HE2 LYS B 177      50.040 108.936  78.407  0.00  0.00           H
ATOM   3455  HE3 LYS B 177      50.629 109.286  80.038  0.00  0.00           H
ATOM   3456  NZ  LYS B 177      52.107 108.571  78.708  0.00  0.00           N
ATOM   3457  HZ1 LYS B 177      52.232 107.912  77.941  0.00  0.00           H
ATOM   3458  HZ2 LYS B 177      52.393 109.467  78.314  0.00  0.00           H
ATOM   3459  HZ3 LYS B 177      52.766 108.323  79.444  0.00  0.00           H
ATOM   3460  C   LYS B 177      52.624 105.859  83.089  0.00  0.00           C
ATOM   3461  O   LYS B 177      52.190 106.678  83.895  0.00  0.00           O
ATOM   3462  N   VAL B 178      53.872 105.907  82.619  0.00  0.00           N
ATOM   3463  H   VAL B 178      54.178 105.139  82.040  0.00  0.00           H
ATOM   3464  CA  VAL B 178      54.776 107.060  82.793  0.00  0.00           C
ATOM   3465  HA  VAL B 178      54.759 107.356  83.843  0.00  0.00           H
ATOM   3466  CB  VAL B 178      56.233 106.702  82.422  0.00  0.00           C
ATOM   3467  HB  VAL B 178      56.268 106.399  81.374  0.00  0.00           H
ATOM   3468  CG1 VAL B 178      57.192 107.885  82.615  0.00  0.00           C
ATOM   3469 HG11 VAL B 178      57.105 108.274  83.629  0.00  0.00           H
ATOM   3470 HG12 VAL B 178      58.220 107.565  82.443  0.00  0.00           H
ATOM   3471 HG13 VAL B 178      56.968 108.679  81.904  0.00  0.00           H
ATOM   3472  CG2 VAL B 178      56.753 105.541  83.273  0.00  0.00           C
ATOM   3473 HG21 VAL B 178      56.174 104.641  83.070  0.00  0.00           H
ATOM   3474 HG22 VAL B 178      57.794 105.332  83.028  0.00  0.00           H
ATOM   3475 HG23 VAL B 178      56.676 105.795  84.329  0.00  0.00           H
ATOM   3476  C   VAL B 178      54.306 108.255  81.951  0.00  0.00           C
ATOM   3477  O   VAL B 178      53.958 108.101  80.777  0.00  0.00           O
ATOM   3478  N   PHE B 179      54.331 109.457  82.524  0.00  0.00           N
ATOM   3479  H   PHE B 179      54.628 109.511  83.495  0.00  0.00           H
ATOM   3480  CA  PHE B 179      54.082 110.726  81.830  0.00  0.00           C
ATOM   3481  HA  PHE B 179      53.708 110.525  80.828  0.00  0.00           H
ATOM   3482  CB  PHE B 179      53.001 111.523  82.578  0.00  0.00           C
ATOM   3483  HB2 PHE B 179      53.295 111.629  83.623  0.00  0.00           H
ATOM   3484  HB3 PHE B 179      52.954 112.527  82.156  0.00  0.00           H
ATOM   3485  CG  PHE B 179      51.612 110.905  82.521  0.00  0.00           C
ATOM   3486  CD1 PHE B 179      51.291 109.794  83.324  0.00  0.00           C
ATOM   3487  HD1 PHE B 179      52.032 109.373  83.992  0.00  0.00           H
ATOM   3488  CE1 PHE B 179      50.010 109.218  83.265  0.00  0.00           C
ATOM   3489  HE1 PHE B 179      49.781 108.360  83.882  0.00  0.00           H
ATOM   3490  CZ  PHE B 179      49.034 109.761  82.412  0.00  0.00           C
ATOM   3491  HZ  PHE B 179      48.043 109.326  82.381  0.00  0.00           H
ATOM   3492  CE2 PHE B 179      49.343 110.878  81.616  0.00  0.00           C
ATOM   3493  HE2 PHE B 179      48.584 111.307  80.975  0.00  0.00           H
ATOM   3494  CD2 PHE B 179      50.630 111.446  81.666  0.00  0.00           C
ATOM   3495  HD2 PHE B 179      50.855 112.310  81.059  0.00  0.00           H
ATOM   3496  C   PHE B 179      55.383 111.529  81.672  0.00  0.00           C
ATOM   3497  O   PHE B 179      56.275 111.452  82.516  0.00  0.00           O
ATOM   3498  N   SER B 180      55.491 112.317  80.596  0.00  0.00           N
ATOM   3499  H   SER B 180      54.742 112.333  79.925  0.00  0.00           H
ATOM   3500  CA  SER B 180      56.655 113.182  80.357  0.00  0.00           C
ATOM   3501  HA  SER B 180      57.551 112.559  80.393  0.00  0.00           H
ATOM   3502  CB  SER B 180      56.586 113.815  78.961  0.00  0.00           C
ATOM   3503  HB2 SER B 180      56.692 113.039  78.201  0.00  0.00           H
ATOM   3504  HB3 SER B 180      55.616 114.298  78.838  0.00  0.00           H
ATOM   3505  OG  SER B 180      57.596 114.795  78.789  0.00  0.00           O
ATOM   3506  HG  SER B 180      58.456 114.358  78.718  0.00  0.00           H
ATOM   3507  C   SER B 180      56.788 114.274  81.425  0.00  0.00           C
ATOM   3508  O   SER B 180      55.814 114.939  81.784  0.00  0.00           O
ATOM   3509  N   GLN B 181      58.031 114.520  81.846  0.00  0.00           N
ATOM   3510  H   GLN B 181      58.775 113.971  81.438  0.00  0.00           H
ATOM   3511  CA  GLN B 181      58.436 115.658  82.667  0.00  0.00           C
ATOM   3512  HA  GLN B 181      57.965 115.547  83.645  0.00  0.00           H
ATOM   3513  CB  GLN B 181      59.972 115.625  82.869  0.00  0.00           C
ATOM   3514  HB2 GLN B 181      60.181 116.225  83.755  0.00  0.00           H
ATOM   3515  HB3 GLN B 181      60.274 114.605  83.106  0.00  0.00           H
ATOM   3516  CG  GLN B 181      60.900 116.168  81.748  0.00  0.00           C
ATOM   3517  HG2 GLN B 181      60.658 117.211  81.547  0.00  0.00           H
ATOM   3518  HG3 GLN B 181      61.919 116.157  82.135  0.00  0.00           H
ATOM   3519  CD  GLN B 181      60.917 115.405  80.415  0.00  0.00           C
ATOM   3520  OE1 GLN B 181      60.171 114.467  80.160  0.00  0.00           O
ATOM   3521  NE2 GLN B 181      61.776 115.760  79.491  0.00  0.00           N
ATOM   3522 HE21 GLN B 181      61.728 115.303  78.597  0.00  0.00           H
ATOM   3523 HE22 GLN B 181      62.410 116.540  79.628  0.00  0.00           H
ATOM   3524  C   GLN B 181      57.952 116.990  82.074  0.00  0.00           C
ATOM   3525  O   GLN B 181      57.435 117.830  82.803  0.00  0.00           O
ATOM   3526  N   THR B 182      58.027 117.159  80.751  0.00  0.00           N
ATOM   3527  H   THR B 182      58.419 116.416  80.187  0.00  0.00           H
ATOM   3528  CA  THR B 182      57.678 118.411  80.059  0.00  0.00           C
ATOM   3529  HA  THR B 182      58.181 119.231  80.566  0.00  0.00           H
ATOM   3530  CB  THR B 182      58.214 118.376  78.618  0.00  0.00           C
ATOM   3531  HB  THR B 182      57.696 117.603  78.050  0.00  0.00           H
ATOM   3532  CG2 THR B 182      58.087 119.713  77.891  0.00  0.00           C
ATOM   3533 HG21 THR B 182      58.580 120.498  78.467  0.00  0.00           H
ATOM   3534 HG22 THR B 182      58.554 119.644  76.908  0.00  0.00           H
ATOM   3535 HG23 THR B 182      57.037 119.969  77.758  0.00  0.00           H
ATOM   3536  OG1 THR B 182      59.590 118.068  78.672  0.00  0.00           O
ATOM   3537  HG1 THR B 182      59.978 118.209  77.801  0.00  0.00           H
ATOM   3538  C   THR B 182      56.172 118.701  80.111  0.00  0.00           C
ATOM   3539  O   THR B 182      55.762 119.863  80.151  0.00  0.00           O
ATOM   3540  N   THR B 183      55.333 117.664  80.218  0.00  0.00           N
ATOM   3541  H   THR B 183      55.712 116.725  80.183  0.00  0.00           H
ATOM   3542  CA  THR B 183      53.899 117.821  80.520  0.00  0.00           C
ATOM   3543  HA  THR B 183      53.469 118.523  79.805  0.00  0.00           H
ATOM   3544  CB  THR B 183      53.148 116.487  80.382  0.00  0.00           C
ATOM   3545  HB  THR B 183      53.535 115.768  81.102  0.00  0.00           H
ATOM   3546  CG2 THR B 183      51.638 116.619  80.587  0.00  0.00           C
ATOM   3547 HG21 THR B 183      51.234 117.368  79.904  0.00  0.00           H
ATOM   3548 HG22 THR B 183      51.151 115.662  80.403  0.00  0.00           H
ATOM   3549 HG23 THR B 183      51.425 116.920  81.613  0.00  0.00           H
ATOM   3550  OG1 THR B 183      53.324 115.977  79.080  0.00  0.00           O
ATOM   3551  HG1 THR B 183      52.743 115.222  78.979  0.00  0.00           H
ATOM   3552  C   THR B 183      53.690 118.402  81.920  0.00  0.00           C
ATOM   3553  O   THR B 183      52.848 119.283  82.089  0.00  0.00           O
ATOM   3554  N   ILE B 184      54.482 117.979  82.913  0.00  0.00           N
ATOM   3555  H   ILE B 184      55.197 117.292  82.703  0.00  0.00           H
ATOM   3556  CA  ILE B 184      54.461 118.556  84.268  0.00  0.00           C
ATOM   3557  HA  ILE B 184      53.423 118.599  84.601  0.00  0.00           H
ATOM   3558  CB  ILE B 184      55.241 117.675  85.275  0.00  0.00           C
ATOM   3559  HB  ILE B 184      56.301 117.727  85.030  0.00  0.00           H
ATOM   3560  CG2 ILE B 184      55.098 118.218  86.708  0.00  0.00           C
ATOM   3561 HG21 ILE B 184      54.048 118.269  86.997  0.00  0.00           H
ATOM   3562 HG22 ILE B 184      55.633 117.575  87.406  0.00  0.00           H
ATOM   3563 HG23 ILE B 184      55.526 119.220  86.781  0.00  0.00           H
ATOM   3564  CG1 ILE B 184      54.845 116.179  85.224  0.00  0.00           C
ATOM   3565 HG12 ILE B 184      55.162 115.761  84.269  0.00  0.00           H
ATOM   3566 HG13 ILE B 184      55.399 115.644  85.995  0.00  0.00           H
ATOM   3567  CD1 ILE B 184      53.350 115.879  85.406  0.00  0.00           C
ATOM   3568 HD11 ILE B 184      52.773 116.310  84.588  0.00  0.00           H
ATOM   3569 HD12 ILE B 184      53.198 114.799  85.405  0.00  0.00           H
ATOM   3570 HD13 ILE B 184      52.991 116.283  86.352  0.00  0.00           H
ATOM   3571  C   ILE B 184      54.974 120.005  84.249  0.00  0.00           C
ATOM   3572  O   ILE B 184      54.342 120.877  84.845  0.00  0.00           O
ATOM   3573  N   CYS B 185      56.040 120.296  83.489  0.00  0.00           N
ATOM   3574  H   CYS B 185      56.560 119.528  83.074  0.00  0.00           H
ATOM   3575  CA  CYS B 185      56.548 121.659  83.294  0.00  0.00           C
ATOM   3576  HA  CYS B 185      56.861 122.047  84.263  0.00  0.00           H
ATOM   3577  CB  CYS B 185      57.765 121.658  82.349  0.00  0.00           C
ATOM   3578  HB2 CYS B 185      57.442 121.388  81.343  0.00  0.00           H
ATOM   3579  HB3 CYS B 185      58.186 122.664  82.304  0.00  0.00           H
ATOM   3580  SG  CYS B 185      59.066 120.501  82.870  0.00  0.00           S
ATOM   3581  HG  CYS B 185      59.427 121.106  84.009  0.00  0.00           H
ATOM   3582  C   CYS B 185      55.470 122.614  82.754  0.00  0.00           C
ATOM   3583  O   CYS B 185      55.363 123.745  83.233  0.00  0.00           O
ATOM   3584  N   ARG B 186      54.647 122.172  81.788  0.00  0.00           N
ATOM   3585  H   ARG B 186      54.828 121.253  81.394  0.00  0.00           H
ATOM   3586  CA  ARG B 186      53.500 122.954  81.298  0.00  0.00           C
ATOM   3587  HA  ARG B 186      53.808 123.999  81.216  0.00  0.00           H
ATOM   3588  CB  ARG B 186      53.057 122.479  79.903  0.00  0.00           C
ATOM   3589  HB2 ARG B 186      52.990 121.390  79.874  0.00  0.00           H
ATOM   3590  HB3 ARG B 186      52.065 122.889  79.704  0.00  0.00           H
ATOM   3591  CG  ARG B 186      54.014 122.984  78.809  0.00  0.00           C
ATOM   3592  HG2 ARG B 186      54.201 124.047  78.974  0.00  0.00           H
ATOM   3593  HG3 ARG B 186      54.969 122.462  78.883  0.00  0.00           H
ATOM   3594  CD  ARG B 186      53.433 122.791  77.395  0.00  0.00           C
ATOM   3595  HD2 ARG B 186      53.917 121.934  76.927  0.00  0.00           H
ATOM   3596  HD3 ARG B 186      52.366 122.571  77.470  0.00  0.00           H
ATOM   3597  NE  ARG B 186      53.581 124.011  76.579  0.00  0.00           N
ATOM   3598  HE  ARG B 186      53.102 124.842  76.919  0.00  0.00           H
ATOM   3599  CZ  ARG B 186      54.205 124.188  75.430  0.00  0.00           C
ATOM   3600  NH1 ARG B 186      54.815 123.226  74.798  0.00  0.00           N
ATOM   3601 HH11 ARG B 186      54.811 122.304  75.180  0.00  0.00           H
ATOM   3602 HH12 ARG B 186      55.236 123.398  73.886  0.00  0.00           H
ATOM   3603  NH2 ARG B 186      54.219 125.375  74.903  0.00  0.00           N
ATOM   3604 HH21 ARG B 186      53.733 126.117  75.402  0.00  0.00           H
ATOM   3605 HH22 ARG B 186      54.674 125.558  74.020  0.00  0.00           H
ATOM   3606  C   ARG B 186      52.324 122.984  82.279  0.00  0.00           C
ATOM   3607  O   ARG B 186      51.700 124.033  82.410  0.00  0.00           O
ATOM   3608  N   PHE B 187      52.017 121.897  82.991  0.00  0.00           N
ATOM   3609  H   PHE B 187      52.537 121.043  82.830  0.00  0.00           H
ATOM   3610  CA  PHE B 187      50.909 121.879  83.959  0.00  0.00           C
ATOM   3611  HA  PHE B 187      50.014 122.244  83.451  0.00  0.00           H
ATOM   3612  CB  PHE B 187      50.622 120.445  84.423  0.00  0.00           C
ATOM   3613  HB2 PHE B 187      50.578 119.791  83.551  0.00  0.00           H
ATOM   3614  HB3 PHE B 187      51.438 120.098  85.059  0.00  0.00           H
ATOM   3615  CG  PHE B 187      49.305 120.331  85.172  0.00  0.00           C
ATOM   3616  CD1 PHE B 187      48.108 120.159  84.450  0.00  0.00           C
ATOM   3617  HD1 PHE B 187      48.132 120.083  83.373  0.00  0.00           H
ATOM   3618  CE1 PHE B 187      46.875 120.117  85.125  0.00  0.00           C
ATOM   3619  HE1 PHE B 187      45.957 120.001  84.565  0.00  0.00           H
ATOM   3620  CZ  PHE B 187      46.835 120.251  86.523  0.00  0.00           C
ATOM   3621  HZ  PHE B 187      45.885 120.227  87.036  0.00  0.00           H
ATOM   3622  CE2 PHE B 187      48.028 120.423  87.248  0.00  0.00           C
ATOM   3623  HE2 PHE B 187      47.996 120.535  88.323  0.00  0.00           H
ATOM   3624  CD2 PHE B 187      49.263 120.460  86.574  0.00  0.00           C
ATOM   3625  HD2 PHE B 187      50.176 120.612  87.130  0.00  0.00           H
ATOM   3626  C   PHE B 187      51.153 122.821  85.152  0.00  0.00           C
ATOM   3627  O   PHE B 187      50.246 123.545  85.558  0.00  0.00           O
ATOM   3628  N   GLU B 188      52.394 122.922  85.639  0.00  0.00           N
ATOM   3629  H   GLU B 188      53.101 122.283  85.281  0.00  0.00           H
ATOM   3630  CA  GLU B 188      52.824 123.918  86.640  0.00  0.00           C
ATOM   3631  HA  GLU B 188      52.140 123.865  87.487  0.00  0.00           H
ATOM   3632  CB  GLU B 188      54.235 123.569  87.145  0.00  0.00           C
ATOM   3633  HB2 GLU B 188      54.892 123.362  86.298  0.00  0.00           H
ATOM   3634  HB3 GLU B 188      54.635 124.430  87.677  0.00  0.00           H
ATOM   3635  CG  GLU B 188      54.236 122.373  88.110  0.00  0.00           C
ATOM   3636  HG2 GLU B 188      53.524 122.568  88.914  0.00  0.00           H
ATOM   3637  HG3 GLU B 188      53.914 121.476  87.578  0.00  0.00           H
ATOM   3638  CD  GLU B 188      55.622 122.148  88.728  0.00  0.00           C
ATOM   3639  OE1 GLU B 188      56.067 120.987  88.854  0.00  0.00           O
ATOM   3640  OE2 GLU B 188      56.325 123.125  89.065  0.00  0.00           O
ATOM   3641  C   GLU B 188      52.765 125.388  86.156  0.00  0.00           C
ATOM   3642  O   GLU B 188      53.111 126.298  86.915  0.00  0.00           O
ATOM   3643  N   ALA B 189      52.305 125.623  84.923  0.00  0.00           N
ATOM   3644  H   ALA B 189      52.117 124.817  84.342  0.00  0.00           H
ATOM   3645  CA  ALA B 189      52.005 126.927  84.332  0.00  0.00           C
ATOM   3646  HA  ALA B 189      51.941 127.667  85.129  0.00  0.00           H
ATOM   3647  CB  ALA B 189      53.180 127.308  83.423  0.00  0.00           C
ATOM   3648  HB1 ALA B 189      53.304 126.562  82.637  0.00  0.00           H
ATOM   3649  HB2 ALA B 189      52.995 128.280  82.965  0.00  0.00           H
ATOM   3650  HB3 ALA B 189      54.098 127.363  84.009  0.00  0.00           H
ATOM   3651  C   ALA B 189      50.639 126.962  83.595  0.00  0.00           C
ATOM   3652  O   ALA B 189      50.358 127.921  82.878  0.00  0.00           O
ATOM   3653  N   LEU B 190      49.793 125.927  83.750  0.00  0.00           N
ATOM   3654  H   LEU B 190      50.073 125.193  84.390  0.00  0.00           H
ATOM   3655  CA  LEU B 190      48.490 125.755  83.075  0.00  0.00           C
ATOM   3656  HA  LEU B 190      48.165 124.734  83.281  0.00  0.00           H
ATOM   3657  CB  LEU B 190      47.422 126.694  83.676  0.00  0.00           C
ATOM   3658  HB2 LEU B 190      47.694 127.731  83.475  0.00  0.00           H
ATOM   3659  HB3 LEU B 190      46.499 126.496  83.133  0.00  0.00           H
ATOM   3660  CG  LEU B 190      47.098 126.528  85.172  0.00  0.00           C
ATOM   3661  HG  LEU B 190      46.995 125.469  85.409  0.00  0.00           H
ATOM   3662  CD1 LEU B 190      48.131 127.163  86.111  0.00  0.00           C
ATOM   3663 HD11 LEU B 190      48.369 128.172  85.774  0.00  0.00           H
ATOM   3664 HD12 LEU B 190      47.736 127.209  87.123  0.00  0.00           H
ATOM   3665 HD13 LEU B 190      49.035 126.559  86.135  0.00  0.00           H
ATOM   3666  CD2 LEU B 190      45.760 127.213  85.442  0.00  0.00           C
ATOM   3667 HD21 LEU B 190      44.979 126.772  84.822  0.00  0.00           H
ATOM   3668 HD22 LEU B 190      45.479 127.076  86.479  0.00  0.00           H
ATOM   3669 HD23 LEU B 190      45.823 128.278  85.223  0.00  0.00           H
ATOM   3670  C   LEU B 190      48.561 125.854  81.531  0.00  0.00           C
ATOM   3671  O   LEU B 190      47.592 126.223  80.865  0.00  0.00           O
ATOM   3672  N   GLN B 191      49.725 125.546  80.955  0.00  0.00           N
ATOM   3673  H   GLN B 191      50.449 125.200  81.574  0.00  0.00           H
ATOM   3674  CA  GLN B 191      50.147 125.925  79.600  0.00  0.00           C
ATOM   3675  HA  GLN B 191      49.665 126.878  79.381  0.00  0.00           H
ATOM   3676  CB  GLN B 191      51.677 126.159  79.635  0.00  0.00           C
ATOM   3677  HB2 GLN B 191      52.014 126.153  80.671  0.00  0.00           H
ATOM   3678  HB3 GLN B 191      52.216 125.357  79.134  0.00  0.00           H
ATOM   3679  CG  GLN B 191      52.093 127.520  79.064  0.00  0.00           C
ATOM   3680  HG2 GLN B 191      51.424 128.298  79.432  0.00  0.00           H
ATOM   3681  HG3 GLN B 191      53.090 127.750  79.439  0.00  0.00           H
ATOM   3682  CD  GLN B 191      52.174 127.560  77.543  0.00  0.00           C
ATOM   3683  OE1 GLN B 191      52.834 126.753  76.902  0.00  0.00           O
ATOM   3684  NE2 GLN B 191      51.556 128.526  76.906  0.00  0.00           N
ATOM   3685 HE21 GLN B 191      51.919 128.749  75.986  0.00  0.00           H
ATOM   3686 HE22 GLN B 191      51.065 129.246  77.428  0.00  0.00           H
ATOM   3687  C   GLN B 191      49.657 124.945  78.507  0.00  0.00           C
ATOM   3688  O   GLN B 191      50.430 124.485  77.666  0.00  0.00           O
ATOM   3689  N   LEU B 192      48.368 124.593  78.547  0.00  0.00           N
ATOM   3690  H   LEU B 192      47.790 125.069  79.238  0.00  0.00           H
ATOM   3691  CA  LEU B 192      47.670 123.643  77.665  0.00  0.00           C
ATOM   3692  HA  LEU B 192      48.169 123.605  76.696  0.00  0.00           H
ATOM   3693  CB  LEU B 192      47.675 122.237  78.309  0.00  0.00           C
ATOM   3694  HB2 LEU B 192      47.167 122.327  79.266  0.00  0.00           H
ATOM   3695  HB3 LEU B 192      47.083 121.561  77.692  0.00  0.00           H
ATOM   3696  CG  LEU B 192      49.046 121.581  78.559  0.00  0.00           C
ATOM   3697  HG  LEU B 192      49.692 122.258  79.116  0.00  0.00           H
ATOM   3698  CD1 LEU B 192      48.868 120.316  79.403  0.00  0.00           C
ATOM   3699 HD11 LEU B 192      48.224 119.606  78.886  0.00  0.00           H
ATOM   3700 HD12 LEU B 192      49.839 119.859  79.591  0.00  0.00           H
ATOM   3701 HD13 LEU B 192      48.419 120.579  80.361  0.00  0.00           H
ATOM   3702  CD2 LEU B 192      49.735 121.182  77.253  0.00  0.00           C
ATOM   3703 HD21 LEU B 192      49.930 122.071  76.653  0.00  0.00           H
ATOM   3704 HD22 LEU B 192      50.686 120.698  77.472  0.00  0.00           H
ATOM   3705 HD23 LEU B 192      49.104 120.498  76.688  0.00  0.00           H
ATOM   3706  C   LEU B 192      46.212 124.104  77.438  0.00  0.00           C
ATOM   3707  O   LEU B 192      45.724 124.985  78.142  0.00  0.00           O
ATOM   3708  N   SER B 193      45.474 123.484  76.504  0.00  0.00           N
ATOM   3709  H   SER B 193      45.893 122.747  75.959  0.00  0.00           H
ATOM   3710  CA  SER B 193      44.015 123.687  76.431  0.00  0.00           C
ATOM   3711  HA  SER B 193      43.818 124.759  76.382  0.00  0.00           H
ATOM   3712  CB  SER B 193      43.401 123.051  75.174  0.00  0.00           C
ATOM   3713  HB2 SER B 193      43.818 123.531  74.287  0.00  0.00           H
ATOM   3714  HB3 SER B 193      43.637 121.985  75.144  0.00  0.00           H
ATOM   3715  OG  SER B 193      41.990 123.220  75.187  0.00  0.00           O
ATOM   3716  HG  SER B 193      41.647 123.156  74.273  0.00  0.00           H
ATOM   3717  C   SER B 193      43.338 123.132  77.691  0.00  0.00           C
ATOM   3718  O   SER B 193      43.454 121.938  77.986  0.00  0.00           O
ATOM   3719  N   PHE B 194      42.587 123.972  78.413  0.00  0.00           N
ATOM   3720  H   PHE B 194      42.589 124.951  78.167  0.00  0.00           H
ATOM   3721  CA  PHE B 194      41.834 123.555  79.604  0.00  0.00           C
ATOM   3722  HA  PHE B 194      42.537 123.251  80.377  0.00  0.00           H
ATOM   3723  CB  PHE B 194      41.016 124.740  80.144  0.00  0.00           C
ATOM   3724  HB2 PHE B 194      41.697 125.530  80.461  0.00  0.00           H
ATOM   3725  HB3 PHE B 194      40.390 125.141  79.348  0.00  0.00           H
ATOM   3726  CG  PHE B 194      40.130 124.347  81.313  0.00  0.00           C
ATOM   3727  CD1 PHE B 194      38.824 123.871  81.086  0.00  0.00           C
ATOM   3728  HD1 PHE B 194      38.424 123.838  80.084  0.00  0.00           H
ATOM   3729  CE1 PHE B 194      38.049 123.389  82.153  0.00  0.00           C
ATOM   3730  HE1 PHE B 194      37.054 123.008  81.973  0.00  0.00           H
ATOM   3731  CZ  PHE B 194      38.584 123.367  83.451  0.00  0.00           C
ATOM   3732  HZ  PHE B 194      37.996 122.976  84.269  0.00  0.00           H
ATOM   3733  CE2 PHE B 194      39.870 123.878  83.688  0.00  0.00           C
ATOM   3734  HE2 PHE B 194      40.260 123.896  84.692  0.00  0.00           H
ATOM   3735  CD2 PHE B 194      40.644 124.365  82.621  0.00  0.00           C
ATOM   3736  HD2 PHE B 194      41.643 124.739  82.803  0.00  0.00           H
ATOM   3737  C   PHE B 194      40.921 122.352  79.318  0.00  0.00           C
ATOM   3738  O   PHE B 194      40.860 121.411  80.109  0.00  0.00           O
ATOM   3739  N   LYS B 195      40.281 122.340  78.140  0.00  0.00           N
ATOM   3740  H   LYS B 195      40.456 123.116  77.515  0.00  0.00           H
ATOM   3741  CA  LYS B 195      39.356 121.287  77.694  0.00  0.00           C
ATOM   3742  HA  LYS B 195      38.553 121.211  78.431  0.00  0.00           H
ATOM   3743  CB  LYS B 195      38.760 121.721  76.338  0.00  0.00           C
ATOM   3744  HB2 LYS B 195      38.740 122.813  76.291  0.00  0.00           H
ATOM   3745  HB3 LYS B 195      39.400 121.366  75.528  0.00  0.00           H
ATOM   3746  CG  LYS B 195      37.317 121.233  76.117  0.00  0.00           C
ATOM   3747  HG2 LYS B 195      37.290 120.143  76.139  0.00  0.00           H
ATOM   3748  HG3 LYS B 195      36.683 121.622  76.916  0.00  0.00           H
ATOM   3749  CD  LYS B 195      36.795 121.734  74.759  0.00  0.00           C
ATOM   3750  HD2 LYS B 195      36.930 122.815  74.680  0.00  0.00           H
ATOM   3751  HD3 LYS B 195      37.387 121.265  73.971  0.00  0.00           H
ATOM   3752  CE  LYS B 195      35.319 121.394  74.510  0.00  0.00           C
ATOM   3753  HE2 LYS B 195      35.123 121.503  73.439  0.00  0.00           H
ATOM   3754  HE3 LYS B 195      35.134 120.348  74.774  0.00  0.00           H
ATOM   3755  NZ  LYS B 195      34.387 122.283  75.246  0.00  0.00           N
ATOM   3756  HZ1 LYS B 195      34.559 123.264  75.041  0.00  0.00           H
ATOM   3757  HZ2 LYS B 195      33.435 122.110  74.932  0.00  0.00           H
ATOM   3758  HZ3 LYS B 195      34.382 122.123  76.253  0.00  0.00           H
ATOM   3759  C   LYS B 195      40.022 119.901  77.633  0.00  0.00           C
ATOM   3760  O   LYS B 195      39.355 118.895  77.856  0.00  0.00           O
ATOM   3761  N   ASN B 196      41.339 119.846  77.396  0.00  0.00           N
ATOM   3762  H   ASN B 196      41.823 120.721  77.253  0.00  0.00           H
ATOM   3763  CA  ASN B 196      42.151 118.633  77.532  0.00  0.00           C
ATOM   3764  HA  ASN B 196      41.559 117.771  77.217  0.00  0.00           H
ATOM   3765  CB  ASN B 196      43.359 118.753  76.585  0.00  0.00           C
ATOM   3766  HB2 ASN B 196      43.009 118.879  75.560  0.00  0.00           H
ATOM   3767  HB3 ASN B 196      43.956 119.624  76.852  0.00  0.00           H
ATOM   3768  CG  ASN B 196      44.260 117.535  76.649  0.00  0.00           C
ATOM   3769  OD1 ASN B 196      45.220 117.484  77.404  0.00  0.00           O
ATOM   3770  ND2 ASN B 196      43.997 116.519  75.861  0.00  0.00           N
ATOM   3771 HD21 ASN B 196      44.668 115.773  75.855  0.00  0.00           H
ATOM   3772 HD22 ASN B 196      43.251 116.571  75.171  0.00  0.00           H
ATOM   3773  C   ASN B 196      42.578 118.372  78.993  0.00  0.00           C
ATOM   3774  O   ASN B 196      42.466 117.242  79.470  0.00  0.00           O
ATOM   3775  N   MET B 197      43.003 119.407  79.734  0.00  0.00           N
ATOM   3776  H   MET B 197      43.044 120.322  79.295  0.00  0.00           H
ATOM   3777  CA  MET B 197      43.424 119.285  81.142  0.00  0.00           C
ATOM   3778  HA  MET B 197      44.248 118.572  81.177  0.00  0.00           H
ATOM   3779  CB  MET B 197      43.945 120.625  81.689  0.00  0.00           C
ATOM   3780  HB2 MET B 197      43.191 121.402  81.566  0.00  0.00           H
ATOM   3781  HB3 MET B 197      44.140 120.508  82.755  0.00  0.00           H
ATOM   3782  CG  MET B 197      45.254 121.052  81.016  0.00  0.00           C
ATOM   3783  HG2 MET B 197      45.908 120.181  80.960  0.00  0.00           H
ATOM   3784  HG3 MET B 197      45.048 121.382  79.998  0.00  0.00           H
ATOM   3785  SD  MET B 197      46.169 122.352  81.894  0.00  0.00           S
ATOM   3786  CE  MET B 197      45.155 123.802  81.490  0.00  0.00           C
ATOM   3787  HE1 MET B 197      44.152 123.684  81.895  0.00  0.00           H
ATOM   3788  HE2 MET B 197      45.603 124.694  81.926  0.00  0.00           H
ATOM   3789  HE3 MET B 197      45.099 123.929  80.410  0.00  0.00           H
ATOM   3790  C   MET B 197      42.338 118.721  82.077  0.00  0.00           C
ATOM   3791  O   MET B 197      42.681 118.071  83.069  0.00  0.00           O
ATOM   3792  N   CYS B 198      41.052 118.852  81.730  0.00  0.00           N
ATOM   3793  H   CYS B 198      40.823 119.504  80.983  0.00  0.00           H
ATOM   3794  CA  CYS B 198      39.942 118.138  82.377  0.00  0.00           C
ATOM   3795  HA  CYS B 198      39.769 118.563  83.367  0.00  0.00           H
ATOM   3796  CB  CYS B 198      38.673 118.316  81.528  0.00  0.00           C
ATOM   3797  HB2 CYS B 198      38.861 117.981  80.506  0.00  0.00           H
ATOM   3798  HB3 CYS B 198      37.867 117.713  81.952  0.00  0.00           H
ATOM   3799  SG  CYS B 198      38.153 120.050  81.501  0.00  0.00           S
ATOM   3800  HG  CYS B 198      37.158 119.906  80.619  0.00  0.00           H
ATOM   3801  C   CYS B 198      40.214 116.632  82.556  0.00  0.00           C
ATOM   3802  O   CYS B 198      39.921 116.074  83.612  0.00  0.00           O
ATOM   3803  N   LYS B 199      40.813 115.980  81.549  0.00  0.00           N
ATOM   3804  H   LYS B 199      41.094 116.522  80.736  0.00  0.00           H
ATOM   3805  CA  LYS B 199      41.121 114.538  81.546  0.00  0.00           C
ATOM   3806  HA  LYS B 199      40.263 114.011  81.967  0.00  0.00           H
ATOM   3807  CB  LYS B 199      41.300 114.100  80.078  0.00  0.00           C
ATOM   3808  HB2 LYS B 199      40.589 114.659  79.465  0.00  0.00           H
ATOM   3809  HB3 LYS B 199      42.306 114.358  79.739  0.00  0.00           H
ATOM   3810  CG  LYS B 199      41.038 112.603  79.836  0.00  0.00           C
ATOM   3811  HG2 LYS B 199      41.819 112.011  80.314  0.00  0.00           H
ATOM   3812  HG3 LYS B 199      40.074 112.335  80.274  0.00  0.00           H
ATOM   3813  CD  LYS B 199      41.002 112.293  78.330  0.00  0.00           C
ATOM   3814  HD2 LYS B 199      40.255 112.930  77.852  0.00  0.00           H
ATOM   3815  HD3 LYS B 199      41.978 112.513  77.895  0.00  0.00           H
ATOM   3816  CE  LYS B 199      40.640 110.824  78.064  0.00  0.00           C
ATOM   3817  HE2 LYS B 199      41.388 110.183  78.543  0.00  0.00           H
ATOM   3818  HE3 LYS B 199      39.674 110.604  78.530  0.00  0.00           H
ATOM   3819  NZ  LYS B 199      40.579 110.535  76.608  0.00  0.00           N
ATOM   3820  HZ1 LYS B 199      41.455 110.770  76.147  0.00  0.00           H
ATOM   3821  HZ2 LYS B 199      40.358 109.563  76.437  0.00  0.00           H
ATOM   3822  HZ3 LYS B 199      39.876 111.107  76.142  0.00  0.00           H
ATOM   3823  C   LYS B 199      42.326 114.176  82.434  0.00  0.00           C
ATOM   3824  O   LYS B 199      42.473 113.021  82.819  0.00  0.00           O
ATOM   3825  N   LEU B 200      43.170 115.155  82.780  0.00  0.00           N
ATOM   3826  H   LEU B 200      42.954 116.085  82.449  0.00  0.00           H
ATOM   3827  CA  LEU B 200      44.351 114.991  83.643  0.00  0.00           C
ATOM   3828  HA  LEU B 200      44.724 113.970  83.547  0.00  0.00           H
ATOM   3829  CB  LEU B 200      45.460 115.964  83.192  0.00  0.00           C
ATOM   3830  HB2 LEU B 200      45.136 116.983  83.410  0.00  0.00           H
ATOM   3831  HB3 LEU B 200      46.348 115.769  83.796  0.00  0.00           H
ATOM   3832  CG  LEU B 200      45.854 115.896  81.704  0.00  0.00           C
ATOM   3833  HG  LEU B 200      44.990 116.137  81.085  0.00  0.00           H
ATOM   3834  CD1 LEU B 200      46.945 116.929  81.417  0.00  0.00           C
ATOM   3835 HD11 LEU B 200      47.847 116.694  81.981  0.00  0.00           H
ATOM   3836 HD12 LEU B 200      47.175 116.931  80.350  0.00  0.00           H
ATOM   3837 HD13 LEU B 200      46.597 117.924  81.697  0.00  0.00           H
ATOM   3838  CD2 LEU B 200      46.381 114.516  81.305  0.00  0.00           C
ATOM   3839 HD21 LEU B 200      45.593 113.772  81.412  0.00  0.00           H
ATOM   3840 HD22 LEU B 200      46.694 114.533  80.261  0.00  0.00           H
ATOM   3841 HD23 LEU B 200      47.228 114.241  81.933  0.00  0.00           H
ATOM   3842  C   LEU B 200      44.039 115.214  85.134  0.00  0.00           C
ATOM   3843  O   LEU B 200      44.587 114.522  85.993  0.00  0.00           O
ATOM   3844  N   ARG B 201      43.155 116.172  85.452  0.00  0.00           N
ATOM   3845  H   ARG B 201      42.753 116.705  84.686  0.00  0.00           H
ATOM   3846  CA  ARG B 201      42.859 116.604  86.832  0.00  0.00           C
ATOM   3847  HA  ARG B 201      43.779 117.033  87.232  0.00  0.00           H
ATOM   3848  CB  ARG B 201      41.803 117.725  86.811  0.00  0.00           C
ATOM   3849  HB2 ARG B 201      42.109 118.481  86.085  0.00  0.00           H
ATOM   3850  HB3 ARG B 201      40.838 117.324  86.498  0.00  0.00           H
ATOM   3851  CG  ARG B 201      41.661 118.399  88.187  0.00  0.00           C
ATOM   3852  HG2 ARG B 201      41.309 117.675  88.922  0.00  0.00           H
ATOM   3853  HG3 ARG B 201      42.634 118.776  88.496  0.00  0.00           H
ATOM   3854  CD  ARG B 201      40.679 119.573  88.136  0.00  0.00           C
ATOM   3855  HD2 ARG B 201      41.022 120.273  87.372  0.00  0.00           H
ATOM   3856  HD3 ARG B 201      39.692 119.203  87.853  0.00  0.00           H
ATOM   3857  NE  ARG B 201      40.590 120.254  89.442  0.00  0.00           N
ATOM   3858  HE  ARG B 201      40.789 119.703  90.262  0.00  0.00           H
ATOM   3859  CZ  ARG B 201      40.251 121.517  89.647  0.00  0.00           C
ATOM   3860  NH1 ARG B 201      39.974 122.333  88.677  0.00  0.00           N
ATOM   3861 HH11 ARG B 201      39.933 122.031  87.729  0.00  0.00           H
ATOM   3862 HH12 ARG B 201      39.649 123.267  88.957  0.00  0.00           H
ATOM   3863  NH2 ARG B 201      40.174 122.008  90.848  0.00  0.00           N
ATOM   3864 HH21 ARG B 201      40.288 121.448  91.665  0.00  0.00           H
ATOM   3865 HH22 ARG B 201      39.892 122.995  90.944  0.00  0.00           H
ATOM   3866  C   ARG B 201      42.494 115.470  87.811  0.00  0.00           C
ATOM   3867  O   ARG B 201      43.113 115.436  88.873  0.00  0.00           O
ATOM   3868  N   PRO B 202      41.567 114.528  87.519  0.00  0.00           N
ATOM   3869  CD  PRO B 202      40.752 114.395  86.317  0.00  0.00           C
ATOM   3870  HD2 PRO B 202      41.335 114.477  85.402  0.00  0.00           H
ATOM   3871  HD3 PRO B 202      39.960 115.145  86.326  0.00  0.00           H
ATOM   3872  CG  PRO B 202      40.136 113.001  86.385  0.00  0.00           C
ATOM   3873  HG2 PRO B 202      40.828 112.273  85.959  0.00  0.00           H
ATOM   3874  HG3 PRO B 202      39.173 112.959  85.875  0.00  0.00           H
ATOM   3875  CB  PRO B 202      39.997 112.764  87.887  0.00  0.00           C
ATOM   3876  HB2 PRO B 202      39.979 111.700  88.130  0.00  0.00           H
ATOM   3877  HB3 PRO B 202      39.085 113.246  88.245  0.00  0.00           H
ATOM   3878  CA  PRO B 202      41.215 113.478  88.485  0.00  0.00           C
ATOM   3879  HA  PRO B 202      40.924 113.932  89.432  0.00  0.00           H
ATOM   3880  C   PRO B 202      42.372 112.504  88.763  0.00  0.00           C
ATOM   3881  O   PRO B 202      42.506 112.021  89.886  0.00  0.00           O
ATOM   3882  N   LEU B 203      43.243 112.264  87.775  0.00  0.00           N
ATOM   3883  H   LEU B 203      43.113 112.737  86.893  0.00  0.00           H
ATOM   3884  CA  LEU B 203      44.436 111.425  87.932  0.00  0.00           C
ATOM   3885  HA  LEU B 203      44.138 110.461  88.343  0.00  0.00           H
ATOM   3886  CB  LEU B 203      45.116 111.197  86.562  0.00  0.00           C
ATOM   3887  HB2 LEU B 203      45.596 112.124  86.251  0.00  0.00           H
ATOM   3888  HB3 LEU B 203      45.904 110.456  86.693  0.00  0.00           H
ATOM   3889  CG  LEU B 203      44.195 110.738  85.414  0.00  0.00           C
ATOM   3890  HG  LEU B 203      43.431 111.494  85.238  0.00  0.00           H
ATOM   3891  CD1 LEU B 203      45.015 110.584  84.132  0.00  0.00           C
ATOM   3892 HD11 LEU B 203      45.774 109.811  84.264  0.00  0.00           H
ATOM   3893 HD12 LEU B 203      44.355 110.310  83.309  0.00  0.00           H
ATOM   3894 HD13 LEU B 203      45.498 111.530  83.890  0.00  0.00           H
ATOM   3895  CD2 LEU B 203      43.511 109.404  85.713  0.00  0.00           C
ATOM   3896 HD21 LEU B 203      42.872 109.497  86.590  0.00  0.00           H
ATOM   3897 HD22 LEU B 203      42.895 109.108  84.864  0.00  0.00           H
ATOM   3898 HD23 LEU B 203      44.262 108.636  85.896  0.00  0.00           H
ATOM   3899  C   LEU B 203      45.415 112.071  88.924  0.00  0.00           C
ATOM   3900  O   LEU B 203      45.847 111.446  89.890  0.00  0.00           O
ATOM   3901  N   LEU B 204      45.695 113.363  88.725  0.00  0.00           N
ATOM   3902  H   LEU B 204      45.290 113.811  87.912  0.00  0.00           H
ATOM   3903  CA  LEU B 204      46.535 114.165  89.616  0.00  0.00           C
ATOM   3904  HA  LEU B 204      47.497 113.667  89.734  0.00  0.00           H
ATOM   3905  CB  LEU B 204      46.763 115.544  88.968  0.00  0.00           C
ATOM   3906  HB2 LEU B 204      45.790 115.957  88.704  0.00  0.00           H
ATOM   3907  HB3 LEU B 204      47.225 116.212  89.695  0.00  0.00           H
ATOM   3908  CG  LEU B 204      47.644 115.496  87.703  0.00  0.00           C
ATOM   3909  HG  LEU B 204      47.347 114.661  87.070  0.00  0.00           H
ATOM   3910  CD1 LEU B 204      47.471 116.783  86.898  0.00  0.00           C
ATOM   3911 HD11 LEU B 204      47.771 117.639  87.499  0.00  0.00           H
ATOM   3912 HD12 LEU B 204      48.090 116.745  86.002  0.00  0.00           H
ATOM   3913 HD13 LEU B 204      46.430 116.895  86.596  0.00  0.00           H
ATOM   3914  CD2 LEU B 204      49.127 115.355  88.051  0.00  0.00           C
ATOM   3915 HD21 LEU B 204      49.294 114.448  88.630  0.00  0.00           H
ATOM   3916 HD22 LEU B 204      49.716 115.296  87.137  0.00  0.00           H
ATOM   3917 HD23 LEU B 204      49.459 116.211  88.637  0.00  0.00           H
ATOM   3918  C   LEU B 204      45.930 114.294  91.028  0.00  0.00           C
ATOM   3919  O   LEU B 204      46.670 114.290  92.007  0.00  0.00           O
ATOM   3920  N   GLN B 205      44.600 114.358  91.156  0.00  0.00           N
ATOM   3921  H   GLN B 205      44.039 114.403  90.313  0.00  0.00           H
ATOM   3922  CA  GLN B 205      43.916 114.429  92.452  0.00  0.00           C
ATOM   3923  HA  GLN B 205      44.359 115.243  93.029  0.00  0.00           H
ATOM   3924  CB  GLN B 205      42.432 114.753  92.227  0.00  0.00           C
ATOM   3925  HB2 GLN B 205      42.377 115.674  91.647  0.00  0.00           H
ATOM   3926  HB3 GLN B 205      41.961 113.964  91.642  0.00  0.00           H
ATOM   3927  CG  GLN B 205      41.651 114.924  93.543  0.00  0.00           C
ATOM   3928  HG2 GLN B 205      41.448 113.941  93.971  0.00  0.00           H
ATOM   3929  HG3 GLN B 205      42.253 115.486  94.257  0.00  0.00           H
ATOM   3930  CD  GLN B 205      40.339 115.684  93.349  0.00  0.00           C
ATOM   3931  OE1 GLN B 205      40.257 116.664  92.623  0.00  0.00           O
ATOM   3932  NE2 GLN B 205      39.267 115.277  93.992  0.00  0.00           N
ATOM   3933 HE21 GLN B 205      38.420 115.792  93.840  0.00  0.00           H
ATOM   3934 HE22 GLN B 205      39.298 114.477  94.619  0.00  0.00           H
ATOM   3935  C   GLN B 205      44.108 113.142  93.267  0.00  0.00           C
ATOM   3936  O   GLN B 205      44.596 113.195  94.395  0.00  0.00           O
ATOM   3937  N   LYS B 206      43.810 111.980  92.670  0.00  0.00           N
ATOM   3938  H   LYS B 206      43.429 112.008  91.728  0.00  0.00           H
ATOM   3939  CA  LYS B 206      44.024 110.667  93.302  0.00  0.00           C
ATOM   3940  HA  LYS B 206      43.519 110.655  94.270  0.00  0.00           H
ATOM   3941  CB  LYS B 206      43.421 109.573  92.402  0.00  0.00           C
ATOM   3942  HB2 LYS B 206      43.799 109.717  91.390  0.00  0.00           H
ATOM   3943  HB3 LYS B 206      43.752 108.592  92.746  0.00  0.00           H
ATOM   3944  CG  LYS B 206      41.880 109.595  92.351  0.00  0.00           C
ATOM   3945  HG2 LYS B 206      41.526 110.623  92.267  0.00  0.00           H
ATOM   3946  HG3 LYS B 206      41.565 109.060  91.456  0.00  0.00           H
ATOM   3947  CD  LYS B 206      41.222 108.919  93.565  0.00  0.00           C
ATOM   3948  HD2 LYS B 206      41.502 107.864  93.570  0.00  0.00           H
ATOM   3949  HD3 LYS B 206      41.564 109.386  94.490  0.00  0.00           H
ATOM   3950  CE  LYS B 206      39.696 109.054  93.467  0.00  0.00           C
ATOM   3951  HE2 LYS B 206      39.416 110.064  93.781  0.00  0.00           H
ATOM   3952  HE3 LYS B 206      39.395 108.927  92.422  0.00  0.00           H
ATOM   3953  NZ  LYS B 206      38.988 108.049  94.296  0.00  0.00           N
ATOM   3954  HZ1 LYS B 206      39.309 108.070  95.263  0.00  0.00           H
ATOM   3955  HZ2 LYS B 206      37.996 108.257  94.312  0.00  0.00           H
ATOM   3956  HZ3 LYS B 206      39.110 107.120  93.893  0.00  0.00           H
ATOM   3957  C   LYS B 206      45.509 110.404  93.600  0.00  0.00           C
ATOM   3958  O   LYS B 206      45.825 109.773  94.602  0.00  0.00           O
ATOM   3959  N   TRP B 207      46.420 110.937  92.778  0.00  0.00           N
ATOM   3960  H   TRP B 207      46.091 111.384  91.933  0.00  0.00           H
ATOM   3961  CA  TRP B 207      47.866 110.922  93.034  0.00  0.00           C
ATOM   3962  HA  TRP B 207      48.168 109.897  93.241  0.00  0.00           H
ATOM   3963  CB  TRP B 207      48.593 111.367  91.757  0.00  0.00           C
ATOM   3964  HB2 TRP B 207      48.407 110.620  90.986  0.00  0.00           H
ATOM   3965  HB3 TRP B 207      48.145 112.295  91.413  0.00  0.00           H
ATOM   3966  CG  TRP B 207      50.071 111.608  91.838  0.00  0.00           C
ATOM   3967  CD1 TRP B 207      51.041 110.708  91.555  0.00  0.00           C
ATOM   3968  HD1 TRP B 207      50.870 109.684  91.243  0.00  0.00           H
ATOM   3969  NE1 TRP B 207      52.279 111.304  91.699  0.00  0.00           N
ATOM   3970  HE1 TRP B 207      53.161 110.848  91.475  0.00  0.00           H
ATOM   3971  CE2 TRP B 207      52.174 112.608  92.120  0.00  0.00           C
ATOM   3972  CZ2 TRP B 207      53.125 113.598  92.410  0.00  0.00           C
ATOM   3973  HZ2 TRP B 207      54.176 113.375  92.323  0.00  0.00           H
ATOM   3974  CH2 TRP B 207      52.685 114.874  92.801  0.00  0.00           C
ATOM   3975  HH2 TRP B 207      53.402 115.652  93.026  0.00  0.00           H
ATOM   3976  CZ3 TRP B 207      51.305 115.140  92.883  0.00  0.00           C
ATOM   3977  HZ3 TRP B 207      50.965 116.124  93.171  0.00  0.00           H
ATOM   3978  CE3 TRP B 207      50.363 114.137  92.581  0.00  0.00           C
ATOM   3979  HE3 TRP B 207      49.308 114.353  92.627  0.00  0.00           H
ATOM   3980  CD2 TRP B 207      50.771 112.839  92.206  0.00  0.00           C
ATOM   3981  C   TRP B 207      48.264 111.721  94.286  0.00  0.00           C
ATOM   3982  O   TRP B 207      49.022 111.193  95.098  0.00  0.00           O
ATOM   3983  N   VAL B 208      47.710 112.921  94.523  0.00  0.00           N
ATOM   3984  H   VAL B 208      47.084 113.314  93.828  0.00  0.00           H
ATOM   3985  CA  VAL B 208      47.918 113.650  95.796  0.00  0.00           C
ATOM   3986  HA  VAL B 208      48.989 113.761  95.958  0.00  0.00           H
ATOM   3987  CB  VAL B 208      47.291 115.067  95.771  0.00  0.00           C
ATOM   3988  HB  VAL B 208      46.238 114.994  95.501  0.00  0.00           H
ATOM   3989  CG1 VAL B 208      47.389 115.778  97.129  0.00  0.00           C
ATOM   3990 HG11 VAL B 208      48.421 115.776  97.476  0.00  0.00           H
ATOM   3991 HG12 VAL B 208      47.025 116.801  97.051  0.00  0.00           H
ATOM   3992 HG13 VAL B 208      46.776 115.265  97.871  0.00  0.00           H
ATOM   3993  CG2 VAL B 208      47.988 115.986  94.760  0.00  0.00           C
ATOM   3994 HG21 VAL B 208      47.848 115.603  93.756  0.00  0.00           H
ATOM   3995 HG22 VAL B 208      47.551 116.985  94.797  0.00  0.00           H
ATOM   3996 HG23 VAL B 208      49.052 116.045  94.979  0.00  0.00           H
ATOM   3997  C   VAL B 208      47.375 112.851  96.989  0.00  0.00           C
ATOM   3998  O   VAL B 208      48.065 112.704  97.997  0.00  0.00           O
ATOM   3999  N   GLU B 209      46.162 112.307  96.862  0.00  0.00           N
ATOM   4000  H   GLU B 209      45.652 112.480  96.001  0.00  0.00           H
ATOM   4001  CA  GLU B 209      45.458 111.589  97.938  0.00  0.00           C
ATOM   4002  HA  GLU B 209      45.508 112.202  98.838  0.00  0.00           H
ATOM   4003  CB  GLU B 209      43.969 111.438  97.558  0.00  0.00           C
ATOM   4004  HB2 GLU B 209      43.889 110.977  96.573  0.00  0.00           H
ATOM   4005  HB3 GLU B 209      43.476 110.793  98.286  0.00  0.00           H
ATOM   4006  CG  GLU B 209      43.263 112.808  97.564  0.00  0.00           C
ATOM   4007  HG2 GLU B 209      43.364 113.235  98.564  0.00  0.00           H
ATOM   4008  HG3 GLU B 209      43.765 113.484  96.872  0.00  0.00           H
ATOM   4009  CD  GLU B 209      41.773 112.760  97.192  0.00  0.00           C
ATOM   4010  OE1 GLU B 209      41.361 112.049  96.242  0.00  0.00           O
ATOM   4011  OE2 GLU B 209      40.983 113.500  97.831  0.00  0.00           O
ATOM   4012  C   GLU B 209      46.102 110.241  98.333  0.00  0.00           C
ATOM   4013  O   GLU B 209      45.862 109.749  99.438  0.00  0.00           O
ATOM   4014  N   GLU B 210      46.957 109.664  97.481  0.00  0.00           N
ATOM   4015  H   GLU B 210      47.018 110.056  96.549  0.00  0.00           H
ATOM   4016  CA  GLU B 210      47.900 108.590  97.839  0.00  0.00           C
ATOM   4017  HA  GLU B 210      47.467 107.974  98.630  0.00  0.00           H
ATOM   4018  CB  GLU B 210      48.113 107.694  96.602  0.00  0.00           C
ATOM   4019  HB2 GLU B 210      47.162 107.237  96.321  0.00  0.00           H
ATOM   4020  HB3 GLU B 210      48.415 108.339  95.775  0.00  0.00           H
ATOM   4021  CG  GLU B 210      49.185 106.591  96.728  0.00  0.00           C
ATOM   4022  HG2 GLU B 210      49.379 106.209  95.723  0.00  0.00           H
ATOM   4023  HG3 GLU B 210      50.123 107.030  97.072  0.00  0.00           H
ATOM   4024  CD  GLU B 210      48.818 105.389  97.617  0.00  0.00           C
ATOM   4025  OE1 GLU B 210      47.636 105.172  97.981  0.00  0.00           O
ATOM   4026  OE2 GLU B 210      49.705 104.554  97.903  0.00  0.00           O
ATOM   4027  C   GLU B 210      49.240 109.145  98.370  0.00  0.00           C
ATOM   4028  O   GLU B 210      49.771 108.631  99.358  0.00  0.00           O
ATOM   4029  N   ALA B 211      49.815 110.170  97.726  0.00  0.00           N
ATOM   4030  H   ALA B 211      49.328 110.576  96.932  0.00  0.00           H
ATOM   4031  CA  ALA B 211      51.180 110.638  97.986  0.00  0.00           C
ATOM   4032  HA  ALA B 211      51.844 109.775  97.954  0.00  0.00           H
ATOM   4033  CB  ALA B 211      51.601 111.590  96.860  0.00  0.00           C
ATOM   4034  HB1 ALA B 211      50.943 112.461  96.840  0.00  0.00           H
ATOM   4035  HB2 ALA B 211      52.627 111.921  97.026  0.00  0.00           H
ATOM   4036  HB3 ALA B 211      51.549 111.076  95.899  0.00  0.00           H
ATOM   4037  C   ALA B 211      51.373 111.299  99.364  0.00  0.00           C
ATOM   4038  O   ALA B 211      52.374 111.025 100.028  0.00  0.00           O
ATOM   4039  N   ASP B 212      50.422 112.112  99.838  0.00  0.00           N
ATOM   4040  H   ASP B 212      49.613 112.310  99.251  0.00  0.00           H
ATOM   4041  CA  ASP B 212      50.495 112.726 101.180  0.00  0.00           C
ATOM   4042  HA  ASP B 212      51.445 113.256 101.272  0.00  0.00           H
ATOM   4043  CB  ASP B 212      49.352 113.740 101.354  0.00  0.00           C
ATOM   4044  HB2 ASP B 212      48.415 113.292 101.017  0.00  0.00           H
ATOM   4045  HB3 ASP B 212      49.246 113.969 102.417  0.00  0.00           H
ATOM   4046  CG  ASP B 212      49.589 115.065 100.629  0.00  0.00           C
ATOM   4047  OD1 ASP B 212      48.602 115.729 100.241  0.00  0.00           O
ATOM   4048  OD2 ASP B 212      50.756 115.506 100.488  0.00  0.00           O
ATOM   4049  C   ASP B 212      50.463 111.693 102.322  0.00  0.00           C
ATOM   4050  O   ASP B 212      50.930 111.962 103.430  0.00  0.00           O
ATOM   4051  N   ASN B 213      49.944 110.491 102.055  0.00  0.00           N
ATOM   4052  H   ASN B 213      49.620 110.319 101.112  0.00  0.00           H
ATOM   4053  CA  ASN B 213      49.879 109.384 103.010  0.00  0.00           C
ATOM   4054  HA  ASN B 213      49.765 109.808 104.009  0.00  0.00           H
ATOM   4055  CB  ASN B 213      48.614 108.560 102.675  0.00  0.00           C
ATOM   4056  HB2 ASN B 213      47.886 109.189 102.159  0.00  0.00           H
ATOM   4057  HB3 ASN B 213      48.873 107.739 102.006  0.00  0.00           H
ATOM   4058  CG  ASN B 213      47.918 107.999 103.904  0.00  0.00           C
ATOM   4059  OD1 ASN B 213      46.750 108.261 104.154  0.00  0.00           O
ATOM   4060  ND2 ASN B 213      48.598 107.243 104.729  0.00  0.00           N
ATOM   4061 HD21 ASN B 213      48.135 106.905 105.552  0.00  0.00           H
ATOM   4062 HD22 ASN B 213      49.580 107.064 104.538  0.00  0.00           H
ATOM   4063  C   ASN B 213      51.165 108.519 103.030  0.00  0.00           C
ATOM   4064  O   ASN B 213      51.197 107.507 103.734  0.00  0.00           O
ATOM   4065  N   ASN B 214      52.195 108.855 102.242  0.00  0.00           N
ATOM   4066  H   ASN B 214      52.138 109.725 101.723  0.00  0.00           H
ATOM   4067  CA  ASN B 214      53.258 107.921 101.854  0.00  0.00           C
ATOM   4068  HA  ASN B 214      53.095 106.977 102.377  0.00  0.00           H
ATOM   4069  CB  ASN B 214      53.129 107.638 100.342  0.00  0.00           C
ATOM   4070  HB2 ASN B 214      52.533 108.409  99.856  0.00  0.00           H
ATOM   4071  HB3 ASN B 214      54.108 107.654  99.869  0.00  0.00           H
ATOM   4072  CG  ASN B 214      52.520 106.278 100.066  0.00  0.00           C
ATOM   4073  OD1 ASN B 214      53.146 105.251 100.290  0.00  0.00           O
ATOM   4074  ND2 ASN B 214      51.306 106.244  99.577  0.00  0.00           N
ATOM   4075 HD21 ASN B 214      50.931 105.369  99.219  0.00  0.00           H
ATOM   4076 HD22 ASN B 214      50.786 107.107  99.461  0.00  0.00           H
ATOM   4077  C   ASN B 214      54.695 108.333 102.237  0.00  0.00           C
ATOM   4078  O   ASN B 214      55.016 109.472 102.589  0.00  0.00           O
ATOM   4079  N   GLU B 215      55.581 107.344 102.105  0.00  0.00           N
ATOM   4080  H   GLU B 215      55.235 106.459 101.751  0.00  0.00           H
ATOM   4081  CA  GLU B 215      57.026 107.398 102.324  0.00  0.00           C
ATOM   4082  HA  GLU B 215      57.347 108.439 102.382  0.00  0.00           H
ATOM   4083  CB  GLU B 215      57.376 106.698 103.649  0.00  0.00           C
ATOM   4084  HB2 GLU B 215      58.453 106.780 103.806  0.00  0.00           H
ATOM   4085  HB3 GLU B 215      56.874 107.218 104.466  0.00  0.00           H
ATOM   4086  CG  GLU B 215      56.983 105.205 103.674  0.00  0.00           C
ATOM   4087  HG2 GLU B 215      55.896 105.117 103.650  0.00  0.00           H
ATOM   4088  HG3 GLU B 215      57.384 104.704 102.793  0.00  0.00           H
ATOM   4089  CD  GLU B 215      57.513 104.476 104.908  0.00  0.00           C
ATOM   4090  OE1 GLU B 215      57.481 105.057 106.018  0.00  0.00           O
ATOM   4091  OE2 GLU B 215      57.949 103.308 104.772  0.00  0.00           O
ATOM   4092  C   GLU B 215      57.751 106.726 101.147  0.00  0.00           C
ATOM   4093  O   GLU B 215      57.184 105.849 100.502  0.00  0.00           O
ATOM   4094  N   ASN B 216      59.006 107.105 100.872  0.00  0.00           N
ATOM   4095  H   ASN B 216      59.417 107.821 101.451  0.00  0.00           H
ATOM   4096  CA  ASN B 216      59.904 106.455  99.894  0.00  0.00           C
ATOM   4097  HA  ASN B 216      60.802 107.074  99.834  0.00  0.00           H
ATOM   4098  CB  ASN B 216      60.339 105.074 100.443  0.00  0.00           C
ATOM   4099  HB2 ASN B 216      59.525 104.373 100.259  0.00  0.00           H
ATOM   4100  HB3 ASN B 216      61.205 104.719  99.885  0.00  0.00           H
ATOM   4101  CG  ASN B 216      60.676 105.029 101.930  0.00  0.00           C
ATOM   4102  OD1 ASN B 216      61.382 105.866 102.478  0.00  0.00           O
ATOM   4103  ND2 ASN B 216      60.186 104.037 102.639  0.00  0.00           N
ATOM   4104 HD21 ASN B 216      60.301 104.066 103.639  0.00  0.00           H
ATOM   4105 HD22 ASN B 216      59.516 103.393 102.237  0.00  0.00           H
ATOM   4106  C   ASN B 216      59.378 106.346  98.432  0.00  0.00           C
ATOM   4107  O   ASN B 216      60.038 105.743  97.584  0.00  0.00           O
ATOM   4108  N   LEU B 217      58.190 106.885  98.136  0.00  0.00           N
ATOM   4109  H   LEU B 217      57.716 107.333  98.904  0.00  0.00           H
ATOM   4110  CA  LEU B 217      57.316 106.420  97.054  0.00  0.00           C
ATOM   4111  HA  LEU B 217      57.138 105.355  97.210  0.00  0.00           H
ATOM   4112  CB  LEU B 217      55.964 107.148  97.200  0.00  0.00           C
ATOM   4113  HB2 LEU B 217      55.540 106.885  98.169  0.00  0.00           H
ATOM   4114  HB3 LEU B 217      56.153 108.222  97.200  0.00  0.00           H
ATOM   4115  CG  LEU B 217      54.915 106.845  96.111  0.00  0.00           C
ATOM   4116  HG  LEU B 217      55.313 107.119  95.135  0.00  0.00           H
ATOM   4117  CD1 LEU B 217      54.507 105.371  96.090  0.00  0.00           C
ATOM   4118 HD11 LEU B 217      54.127 105.073  97.069  0.00  0.00           H
ATOM   4119 HD12 LEU B 217      53.730 105.215  95.343  0.00  0.00           H
ATOM   4120 HD13 LEU B 217      55.360 104.746  95.831  0.00  0.00           H
ATOM   4121  CD2 LEU B 217      53.658 107.681  96.359  0.00  0.00           C
ATOM   4122 HD21 LEU B 217      53.913 108.739  96.394  0.00  0.00           H
ATOM   4123 HD22 LEU B 217      52.943 107.517  95.552  0.00  0.00           H
ATOM   4124 HD23 LEU B 217      53.193 107.391  97.301  0.00  0.00           H
ATOM   4125  C   LEU B 217      57.916 106.567  95.653  0.00  0.00           C
ATOM   4126  O   LEU B 217      57.745 105.673  94.823  0.00  0.00           O
ATOM   4127  N   GLN B 218      58.664 107.638  95.380  0.00  0.00           N
ATOM   4128  H   GLN B 218      58.845 108.319  96.110  0.00  0.00           H
ATOM   4129  CA  GLN B 218      59.311 107.813  94.076  0.00  0.00           C
ATOM   4130  HA  GLN B 218      58.543 107.662  93.322  0.00  0.00           H
ATOM   4131  CB  GLN B 218      59.819 109.255  93.902  0.00  0.00           C
ATOM   4132  HB2 GLN B 218      59.854 109.455  92.832  0.00  0.00           H
ATOM   4133  HB3 GLN B 218      59.086 109.937  94.328  0.00  0.00           H
ATOM   4134  CG  GLN B 218      61.211 109.586  94.468  0.00  0.00           C
ATOM   4135  HG2 GLN B 218      61.962 109.121  93.833  0.00  0.00           H
ATOM   4136  HG3 GLN B 218      61.367 110.663  94.412  0.00  0.00           H
ATOM   4137  CD  GLN B 218      61.444 109.140  95.907  0.00  0.00           C
ATOM   4138  OE1 GLN B 218      60.615 109.300  96.792  0.00  0.00           O
ATOM   4139  NE2 GLN B 218      62.572 108.528  96.187  0.00  0.00           N
ATOM   4140 HE21 GLN B 218      62.694 108.207  97.126  0.00  0.00           H
ATOM   4141 HE22 GLN B 218      63.183 108.213  95.428  0.00  0.00           H
ATOM   4142  C   GLN B 218      60.394 106.761  93.793  0.00  0.00           C
ATOM   4143  O   GLN B 218      60.728 106.553  92.628  0.00  0.00           O
ATOM   4144  N   GLU B 219      60.921 106.088  94.821  0.00  0.00           N
ATOM   4145  H   GLU B 219      60.598 106.298  95.760  0.00  0.00           H
ATOM   4146  CA  GLU B 219      61.913 105.019  94.677  0.00  0.00           C
ATOM   4147  HA  GLU B 219      62.474 105.216  93.777  0.00  0.00           H
ATOM   4148  CB  GLU B 219      62.918 105.045  95.842  0.00  0.00           C
ATOM   4149  HB2 GLU B 219      62.755 105.924  96.464  0.00  0.00           H
ATOM   4150  HB3 GLU B 219      62.759 104.173  96.478  0.00  0.00           H
ATOM   4151  CG  GLU B 219      64.384 105.056  95.367  0.00  0.00           C
ATOM   4152  HG2 GLU B 219      65.023 105.107  96.252  0.00  0.00           H
ATOM   4153  HG3 GLU B 219      64.584 104.098  94.880  0.00  0.00           H
ATOM   4154  CD  GLU B 219      64.791 106.191  94.399  0.00  0.00           C
ATOM   4155  OE1 GLU B 219      63.991 107.126  94.125  0.00  0.00           O
ATOM   4156  OE2 GLU B 219      65.941 106.115  93.905  0.00  0.00           O
ATOM   4157  C   GLU B 219      61.269 103.644  94.458  0.00  0.00           C
ATOM   4158  O   GLU B 219      61.760 102.872  93.637  0.00  0.00           O
ATOM   4159  N   ILE B 220      60.095 103.387  95.050  0.00  0.00           N
ATOM   4160  H   ILE B 220      59.742 104.058  95.722  0.00  0.00           H
ATOM   4161  CA  ILE B 220      59.215 102.284  94.619  0.00  0.00           C
ATOM   4162  HA  ILE B 220      59.771 101.347  94.676  0.00  0.00           H
ATOM   4163  CB  ILE B 220      57.971 102.169  95.542  0.00  0.00           C
ATOM   4164  HB  ILE B 220      57.538 103.160  95.684  0.00  0.00           H
ATOM   4165  CG2 ILE B 220      56.876 101.285  94.913  0.00  0.00           C
ATOM   4166 HG21 ILE B 220      57.276 100.294  94.688  0.00  0.00           H
ATOM   4167 HG22 ILE B 220      56.036 101.179  95.601  0.00  0.00           H
ATOM   4168 HG23 ILE B 220      56.491 101.733  93.997  0.00  0.00           H
ATOM   4169  CG1 ILE B 220      58.308 101.571  96.930  0.00  0.00           C
ATOM   4170 HG12 ILE B 220      57.380 101.266  97.416  0.00  0.00           H
ATOM   4171 HG13 ILE B 220      58.920 100.676  96.805  0.00  0.00           H
ATOM   4172  CD1 ILE B 220      59.007 102.527  97.905  0.00  0.00           C
ATOM   4173 HD11 ILE B 220      58.436 103.451  97.992  0.00  0.00           H
ATOM   4174 HD12 ILE B 220      59.064 102.056  98.887  0.00  0.00           H
ATOM   4175 HD13 ILE B 220      60.021 102.746  97.574  0.00  0.00           H
ATOM   4176  C   ILE B 220      58.839 102.488  93.139  0.00  0.00           C
ATOM   4177  O   ILE B 220      58.864 101.551  92.343  0.00  0.00           O
ATOM   4178  N   CYS B 221      58.611 103.739  92.730  0.00  0.00           N
ATOM   4179  H   CYS B 221      58.569 104.462  93.437  0.00  0.00           H
ATOM   4180  CA  CYS B 221      58.417 104.134  91.331  0.00  0.00           C
ATOM   4181  HA  CYS B 221      57.800 103.366  90.862  0.00  0.00           H
ATOM   4182  CB  CYS B 221      57.619 105.444  91.267  0.00  0.00           C
ATOM   4183  HB2 CYS B 221      58.219 106.262  91.660  0.00  0.00           H
ATOM   4184  HB3 CYS B 221      57.379 105.659  90.222  0.00  0.00           H
ATOM   4185  SG  CYS B 221      56.073 105.280  92.209  0.00  0.00           S
ATOM   4186  HG  CYS B 221      56.626 105.230  93.432  0.00  0.00           H
ATOM   4187  C   CYS B 221      59.716 104.184  90.490  0.00  0.00           C
ATOM   4188  O   CYS B 221      59.719 104.790  89.421  0.00  0.00           O
ATOM   4189  N   LYS B 222      60.811 103.541  90.926  0.00  0.00           N
ATOM   4190  H   LYS B 222      60.814 103.193  91.880  0.00  0.00           H
ATOM   4191  CA  LYS B 222      61.907 103.081  90.044  0.00  0.00           C
ATOM   4192  HA  LYS B 222      61.782 103.528  89.056  0.00  0.00           H
ATOM   4193  CB  LYS B 222      63.287 103.509  90.592  0.00  0.00           C
ATOM   4194  HB2 LYS B 222      63.509 102.899  91.470  0.00  0.00           H
ATOM   4195  HB3 LYS B 222      64.041 103.272  89.839  0.00  0.00           H
ATOM   4196  CG  LYS B 222      63.468 104.982  90.997  0.00  0.00           C
ATOM   4197  HG2 LYS B 222      62.819 105.174  91.837  0.00  0.00           H
ATOM   4198  HG3 LYS B 222      64.499 105.117  91.327  0.00  0.00           H
ATOM   4199  CD  LYS B 222      63.150 106.032  89.924  0.00  0.00           C
ATOM   4200  HD2 LYS B 222      63.678 105.771  89.006  0.00  0.00           H
ATOM   4201  HD3 LYS B 222      62.078 106.022  89.717  0.00  0.00           H
ATOM   4202  CE  LYS B 222      63.571 107.453  90.348  0.00  0.00           C
ATOM   4203  HE2 LYS B 222      64.658 107.491  90.454  0.00  0.00           H
ATOM   4204  HE3 LYS B 222      63.284 108.140  89.547  0.00  0.00           H
ATOM   4205  NZ  LYS B 222      62.939 107.911  91.609  0.00  0.00           N
ATOM   4206  HZ1 LYS B 222      62.029 107.479  91.735  0.00  0.00           H
ATOM   4207  HZ2 LYS B 222      63.488 107.661  92.438  0.00  0.00           H
ATOM   4208  HZ3 LYS B 222      62.784 108.924  91.590  0.00  0.00           H
ATOM   4209  C   LYS B 222      61.884 101.554  89.816  0.00  0.00           C
ATOM   4210  O   LYS B 222      62.675 101.061  89.016  0.00  0.00           O
ATOM   4211  N   ALA B 223      61.014 100.817  90.520  0.00  0.00           N
ATOM   4212  H   ALA B 223      60.390 101.302  91.148  0.00  0.00           H
ATOM   4213  CA  ALA B 223      61.020  99.352  90.608  0.00  0.00           C
ATOM   4214  HA  ALA B 223      61.790  98.956  89.944  0.00  0.00           H
ATOM   4215  CB  ALA B 223      61.409  98.985  92.046  0.00  0.00           C
ATOM   4216  HB1 ALA B 223      60.668  99.374  92.745  0.00  0.00           H
ATOM   4217  HB2 ALA B 223      61.459  97.902  92.148  0.00  0.00           H
ATOM   4218  HB3 ALA B 223      62.385  99.408  92.287  0.00  0.00           H
ATOM   4219  C   ALA B 223      59.693  98.673  90.195  0.00  0.00           C
ATOM   4220  O   ALA B 223      59.729  97.556  89.675  0.00  0.00           O
ATOM   4221  N   GLU B 224      58.540  99.320  90.394  0.00  0.00           N
ATOM   4222  H   GLU B 224      58.567 100.200  90.894  0.00  0.00           H
ATOM   4223  CA  GLU B 224      57.272  98.938  89.742  0.00  0.00           C
ATOM   4224  HA  GLU B 224      57.087  97.878  89.922  0.00  0.00           H
ATOM   4225  CB  GLU B 224      56.104  99.754  90.331  0.00  0.00           C
ATOM   4226  HB2 GLU B 224      56.489 100.679  90.761  0.00  0.00           H
ATOM   4227  HB3 GLU B 224      55.407 100.041  89.541  0.00  0.00           H
ATOM   4228  CG  GLU B 224      55.328  98.984  91.415  0.00  0.00           C
ATOM   4229  HG2 GLU B 224      56.038  98.578  92.139  0.00  0.00           H
ATOM   4230  HG3 GLU B 224      54.692  99.698  91.943  0.00  0.00           H
ATOM   4231  CD  GLU B 224      54.435  97.852  90.871  0.00  0.00           C
ATOM   4232  OE1 GLU B 224      54.357  97.656  89.633  0.00  0.00           O
ATOM   4233  OE2 GLU B 224      53.778  97.171  91.698  0.00  0.00           O
ATOM   4234  C   GLU B 224      57.342  99.113  88.212  0.00  0.00           C
ATOM   4235  O   GLU B 224      58.205  99.826  87.698  0.00  0.00           O
ATOM   4236  N   THR B 225      56.442  98.463  87.465  0.00  0.00           N
ATOM   4237  H   THR B 225      55.697  97.948  87.928  0.00  0.00           H
ATOM   4238  CA  THR B 225      56.542  98.413  85.988  0.00  0.00           C
ATOM   4239  HA  THR B 225      57.566  98.147  85.725  0.00  0.00           H
ATOM   4240  CB  THR B 225      55.610  97.354  85.373  0.00  0.00           C
ATOM   4241  HB  THR B 225      55.803  97.313  84.301  0.00  0.00           H
ATOM   4242  CG2 THR B 225      55.826  95.958  85.950  0.00  0.00           C
ATOM   4243 HG21 THR B 225      55.577  95.943  87.012  0.00  0.00           H
ATOM   4244 HG22 THR B 225      55.192  95.241  85.428  0.00  0.00           H
ATOM   4245 HG23 THR B 225      56.869  95.665  85.823  0.00  0.00           H
ATOM   4246  OG1 THR B 225      54.260  97.702  85.566  0.00  0.00           O
ATOM   4247  HG1 THR B 225      53.728  97.073  85.067  0.00  0.00           H
ATOM   4248  C   THR B 225      56.247  99.750  85.307  0.00  0.00           C
ATOM   4249  O   THR B 225      56.850 100.060  84.283  0.00  0.00           O
ATOM   4250  N   LEU B 226      55.302 100.527  85.854  0.00  0.00           N
ATOM   4251  H   LEU B 226      54.857 100.157  86.681  0.00  0.00           H
ATOM   4252  CA  LEU B 226      54.791 101.796  85.308  0.00  0.00           C
ATOM   4253  HA  LEU B 226      53.952 102.085  85.940  0.00  0.00           H
ATOM   4254  CB  LEU B 226      55.859 102.907  85.424  0.00  0.00           C
ATOM   4255  HB2 LEU B 226      56.573 102.762  84.613  0.00  0.00           H
ATOM   4256  HB3 LEU B 226      55.367 103.864  85.261  0.00  0.00           H
ATOM   4257  CG  LEU B 226      56.667 102.988  86.731  0.00  0.00           C
ATOM   4258  HG  LEU B 226      57.260 102.086  86.847  0.00  0.00           H
ATOM   4259  CD1 LEU B 226      57.624 104.174  86.646  0.00  0.00           C
ATOM   4260 HD11 LEU B 226      57.067 105.107  86.593  0.00  0.00           H
ATOM   4261 HD12 LEU B 226      58.257 104.185  87.530  0.00  0.00           H
ATOM   4262 HD13 LEU B 226      58.262 104.072  85.769  0.00  0.00           H
ATOM   4263  CD2 LEU B 226      55.793 103.170  87.973  0.00  0.00           C
ATOM   4264 HD21 LEU B 226      55.100 102.337  88.070  0.00  0.00           H
ATOM   4265 HD22 LEU B 226      56.430 103.192  88.856  0.00  0.00           H
ATOM   4266 HD23 LEU B 226      55.241 104.106  87.910  0.00  0.00           H
ATOM   4267  C   LEU B 226      54.218 101.709  83.872  0.00  0.00           C
ATOM   4268  O   LEU B 226      54.001 102.744  83.235  0.00  0.00           O
ATOM   4269  N   VAL B 227      53.998 100.498  83.342  0.00  0.00           N
ATOM   4270  H   VAL B 227      54.175  99.691  83.927  0.00  0.00           H
ATOM   4271  CA  VAL B 227      53.661 100.244  81.929  0.00  0.00           C
ATOM   4272  HA  VAL B 227      52.952 101.009  81.618  0.00  0.00           H
ATOM   4273  CB  VAL B 227      54.930 100.389  81.051  0.00  0.00           C
ATOM   4274  HB  VAL B 227      55.497 101.248  81.413  0.00  0.00           H
ATOM   4275  CG1 VAL B 227      55.857  99.167  81.094  0.00  0.00           C
ATOM   4276 HG11 VAL B 227      55.395  98.309  80.603  0.00  0.00           H
ATOM   4277 HG12 VAL B 227      56.793  99.402  80.588  0.00  0.00           H
ATOM   4278 HG13 VAL B 227      56.078  98.906  82.127  0.00  0.00           H
ATOM   4279  CG2 VAL B 227      54.596 100.681  79.582  0.00  0.00           C
ATOM   4280 HG21 VAL B 227      53.893 101.513  79.519  0.00  0.00           H
ATOM   4281 HG22 VAL B 227      55.509 100.963  79.058  0.00  0.00           H
ATOM   4282 HG23 VAL B 227      54.178  99.802  79.092  0.00  0.00           H
ATOM   4283  C   VAL B 227      52.986  98.877  81.731  0.00  0.00           C
ATOM   4284  O   VAL B 227      53.101  97.976  82.566  0.00  0.00           O
ATOM   4285  N   GLN B 228      52.303  98.709  80.597  0.00  0.00           N
ATOM   4286  H   GLN B 228      52.216  99.505  79.987  0.00  0.00           H
ATOM   4287  CA  GLN B 228      51.748  97.437  80.123  0.00  0.00           C
ATOM   4288  HA  GLN B 228      51.177  96.986  80.935  0.00  0.00           H
ATOM   4289  CB  GLN B 228      50.767  97.683  78.954  0.00  0.00           C
ATOM   4290  HB2 GLN B 228      50.486  96.715  78.537  0.00  0.00           H
ATOM   4291  HB3 GLN B 228      49.860  98.141  79.348  0.00  0.00           H
ATOM   4292  CG  GLN B 228      51.316  98.572  77.820  0.00  0.00           C
ATOM   4293  HG2 GLN B 228      51.416  99.596  78.179  0.00  0.00           H
ATOM   4294  HG3 GLN B 228      52.299  98.221  77.510  0.00  0.00           H
ATOM   4295  CD  GLN B 228      50.422  98.586  76.586  0.00  0.00           C
ATOM   4296  OE1 GLN B 228      50.797  98.110  75.519  0.00  0.00           O
ATOM   4297  NE2 GLN B 228      49.229  99.129  76.678  0.00  0.00           N
ATOM   4298 HE21 GLN B 228      48.660  99.209  75.841  0.00  0.00           H
ATOM   4299 HE22 GLN B 228      48.908  99.529  77.556  0.00  0.00           H
ATOM   4300  C   GLN B 228      52.847  96.440  79.715  0.00  0.00           C
ATOM   4301  O   GLN B 228      53.731  96.761  78.918  0.00  0.00           O
ATOM   4302  N   ALA B 229      52.756  95.200  80.199  0.00  0.00           N
ATOM   4303  H   ALA B 229      52.111  95.023  80.962  0.00  0.00           H
ATOM   4304  CA  ALA B 229      53.581  94.096  79.726  0.00  0.00           C
ATOM   4305  HA  ALA B 229      54.628  94.371  79.860  0.00  0.00           H
ATOM   4306  CB  ALA B 229      53.296  92.859  80.585  0.00  0.00           C
ATOM   4307  HB1 ALA B 229      52.257  92.551  80.457  0.00  0.00           H
ATOM   4308  HB2 ALA B 229      53.952  92.041  80.290  0.00  0.00           H
ATOM   4309  HB3 ALA B 229      53.471  93.090  81.638  0.00  0.00           H
ATOM   4310  C   ALA B 229      53.325  93.832  78.230  0.00  0.00           C
ATOM   4311  O   ALA B 229      52.180  93.678  77.793  0.00  0.00           O
ATOM   4312  N   ARG B 230      54.393  93.768  77.430  0.00  0.00           N
ATOM   4313  H   ARG B 230      55.303  93.911  77.851  0.00  0.00           H
ATOM   4314  CA  ARG B 230      54.354  93.669  75.962  0.00  0.00           C
ATOM   4315  HA  ARG B 230      53.491  93.080  75.656  0.00  0.00           H
ATOM   4316  CB  ARG B 230      54.216  95.097  75.398  0.00  0.00           C
ATOM   4317  HB2 ARG B 230      53.266  95.511  75.740  0.00  0.00           H
ATOM   4318  HB3 ARG B 230      55.017  95.715  75.811  0.00  0.00           H
ATOM   4319  CG  ARG B 230      54.276  95.193  73.865  0.00  0.00           C
ATOM   4320  HG2 ARG B 230      55.252  94.847  73.523  0.00  0.00           H
ATOM   4321  HG3 ARG B 230      53.506  94.564  73.418  0.00  0.00           H
ATOM   4322  CD  ARG B 230      54.092  96.642  73.392  0.00  0.00           C
ATOM   4323  HD2 ARG B 230      54.724  97.297  73.995  0.00  0.00           H
ATOM   4324  HD3 ARG B 230      54.442  96.716  72.362  0.00  0.00           H
ATOM   4325  NE  ARG B 230      52.688  97.091  73.490  0.00  0.00           N
ATOM   4326  HE  ARG B 230      52.335  97.352  74.407  0.00  0.00           H
ATOM   4327  CZ  ARG B 230      51.821  97.240  72.507  0.00  0.00           C
ATOM   4328  NH1 ARG B 230      52.102  96.953  71.265  0.00  0.00           N
ATOM   4329 HH11 ARG B 230      52.999  96.571  71.041  0.00  0.00           H
ATOM   4330 HH12 ARG B 230      51.459  97.185  70.514  0.00  0.00           H
ATOM   4331  NH2 ARG B 230      50.636  97.688  72.776  0.00  0.00           N
ATOM   4332 HH21 ARG B 230      50.414  97.933  73.739  0.00  0.00           H
ATOM   4333 HH22 ARG B 230      49.945  97.784  72.040  0.00  0.00           H
ATOM   4334  C   ARG B 230      55.609  92.957  75.459  0.00  0.00           C
ATOM   4335  O   ARG B 230      56.696  93.233  75.961  0.00  0.00           O
ATOM   4336  N   LYS B 231      55.485  92.054  74.479  0.00  0.00           N
ATOM   4337  H   LYS B 231      54.568  91.893  74.074  0.00  0.00           H
ATOM   4338  CA  LYS B 231      56.656  91.336  73.944  0.00  0.00           C
ATOM   4339  HA  LYS B 231      57.220  90.937  74.790  0.00  0.00           H
ATOM   4340  CB  LYS B 231      56.254  90.143  73.054  0.00  0.00           C
ATOM   4341  HB2 LYS B 231      55.636  90.485  72.223  0.00  0.00           H
ATOM   4342  HB3 LYS B 231      57.170  89.711  72.642  0.00  0.00           H
ATOM   4343  CG  LYS B 231      55.507  89.055  73.845  0.00  0.00           C
ATOM   4344  HG2 LYS B 231      55.902  89.021  74.861  0.00  0.00           H
ATOM   4345  HG3 LYS B 231      54.451  89.321  73.904  0.00  0.00           H
ATOM   4346  CD  LYS B 231      55.663  87.645  73.252  0.00  0.00           C
ATOM   4347  HD2 LYS B 231      56.729  87.407  73.212  0.00  0.00           H
ATOM   4348  HD3 LYS B 231      55.206  86.922  73.929  0.00  0.00           H
ATOM   4349  CE  LYS B 231      55.081  87.451  71.846  0.00  0.00           C
ATOM   4350  HE2 LYS B 231      55.432  88.251  71.188  0.00  0.00           H
ATOM   4351  HE3 LYS B 231      55.473  86.508  71.461  0.00  0.00           H
ATOM   4352  NZ  LYS B 231      53.602  87.387  71.845  0.00  0.00           N
ATOM   4353  HZ1 LYS B 231      53.195  88.302  72.040  0.00  0.00           H
ATOM   4354  HZ2 LYS B 231      53.251  87.083  70.937  0.00  0.00           H
ATOM   4355  HZ3 LYS B 231      53.265  86.747  72.546  0.00  0.00           H
ATOM   4356  C   LYS B 231      57.596  92.290  73.197  0.00  0.00           C
ATOM   4357  O   LYS B 231      57.181  92.970  72.261  0.00  0.00           O
ATOM   4358  N   ARG B 232      58.877  92.313  73.582  0.00  0.00           N
ATOM   4359  H   ARG B 232      59.138  91.747  74.375  0.00  0.00           H
ATOM   4360  CA  ARG B 232      59.954  92.899  72.770  0.00  0.00           C
ATOM   4361  HA  ARG B 232      59.576  93.790  72.271  0.00  0.00           H
ATOM   4362  CB  ARG B 232      61.173  93.266  73.644  0.00  0.00           C
ATOM   4363  HB2 ARG B 232      61.249  92.560  74.473  0.00  0.00           H
ATOM   4364  HB3 ARG B 232      62.085  93.161  73.053  0.00  0.00           H
ATOM   4365  CG  ARG B 232      61.147  94.697  74.206  0.00  0.00           C
ATOM   4366  HG2 ARG B 232      60.211  94.870  74.740  0.00  0.00           H
ATOM   4367  HG3 ARG B 232      61.971  94.794  74.915  0.00  0.00           H
ATOM   4368  CD  ARG B 232      61.321  95.753  73.100  0.00  0.00           C
ATOM   4369  HD2 ARG B 232      62.153  95.458  72.456  0.00  0.00           H
ATOM   4370  HD3 ARG B 232      60.413  95.788  72.499  0.00  0.00           H
ATOM   4371  NE  ARG B 232      61.618  97.084  73.661  0.00  0.00           N
ATOM   4372  HE  ARG B 232      62.295  97.128  74.417  0.00  0.00           H
ATOM   4373  CZ  ARG B 232      61.160  98.258  73.270  0.00  0.00           C
ATOM   4374  NH1 ARG B 232      60.323  98.423  72.288  0.00  0.00           N
ATOM   4375 HH11 ARG B 232      60.022  97.647  71.735  0.00  0.00           H
ATOM   4376 HH12 ARG B 232      60.034  99.374  72.073  0.00  0.00           H
ATOM   4377  NH2 ARG B 232      61.547  99.334  73.880  0.00  0.00           N
ATOM   4378 HH21 ARG B 232      62.234  99.252  74.615  0.00  0.00           H
ATOM   4379 HH22 ARG B 232      61.191 100.225  73.565  0.00  0.00           H
ATOM   4380  C   ARG B 232      60.373  91.913  71.680  0.00  0.00           C
ATOM   4381  O   ARG B 232      60.702  90.768  71.977  0.00  0.00           O
ATOM   4382  N   LYS B 233      60.432  92.392  70.435  0.00  0.00           N
ATOM   4383  H   LYS B 233      60.102  93.328  70.275  0.00  0.00           H
ATOM   4384  CA  LYS B 233      61.169  91.734  69.350  0.00  0.00           C
ATOM   4385  HA  LYS B 233      60.830  90.699  69.259  0.00  0.00           H
ATOM   4386  CB  LYS B 233      60.888  92.470  68.030  0.00  0.00           C
ATOM   4387  HB2 LYS B 233      60.740  93.537  68.206  0.00  0.00           H
ATOM   4388  HB3 LYS B 233      61.747  92.363  67.372  0.00  0.00           H
ATOM   4389  CG  LYS B 233      59.656  91.870  67.337  0.00  0.00           C
ATOM   4390  HG2 LYS B 233      59.801  90.794  67.250  0.00  0.00           H
ATOM   4391  HG3 LYS B 233      58.763  92.051  67.938  0.00  0.00           H
ATOM   4392  CD  LYS B 233      59.467  92.482  65.941  0.00  0.00           C
ATOM   4393  HD2 LYS B 233      59.084  93.496  66.053  0.00  0.00           H
ATOM   4394  HD3 LYS B 233      60.428  92.542  65.428  0.00  0.00           H
ATOM   4395  CE  LYS B 233      58.506  91.680  65.056  0.00  0.00           C
ATOM   4396  HE2 LYS B 233      57.510  91.657  65.510  0.00  0.00           H
ATOM   4397  HE3 LYS B 233      58.427  92.189  64.091  0.00  0.00           H
ATOM   4398  NZ  LYS B 233      58.978  90.295  64.834  0.00  0.00           N
ATOM   4399  HZ1 LYS B 233      59.984  90.209  64.988  0.00  0.00           H
ATOM   4400  HZ2 LYS B 233      58.472  89.658  65.455  0.00  0.00           H
ATOM   4401  HZ3 LYS B 233      58.793  90.015  63.876  0.00  0.00           H
ATOM   4402  C   LYS B 233      62.665  91.681  69.689  0.00  0.00           C
ATOM   4403  O   LYS B 233      63.228  92.682  70.130  0.00  0.00           O
ATOM   4404  N   ARG B 234      63.279  90.504  69.526  0.00  0.00           N
ATOM   4405  H   ARG B 234      62.732  89.794  69.046  0.00  0.00           H
ATOM   4406  CA  ARG B 234      64.648  90.166  69.985  0.00  0.00           C
ATOM   4407  HA  ARG B 234      65.301  91.007  69.748  0.00  0.00           H
ATOM   4408  CB  ARG B 234      64.623  90.005  71.524  0.00  0.00           C
ATOM   4409  HB2 ARG B 234      65.645  90.065  71.905  0.00  0.00           H
ATOM   4410  HB3 ARG B 234      64.087  90.848  71.962  0.00  0.00           H
ATOM   4411  CG  ARG B 234      63.951  88.701  72.008  0.00  0.00           C
ATOM   4412  HG2 ARG B 234      63.249  88.936  72.808  0.00  0.00           H
ATOM   4413  HG3 ARG B 234      63.373  88.260  71.193  0.00  0.00           H
ATOM   4414  CD  ARG B 234      64.972  87.683  72.544  0.00  0.00           C
ATOM   4415  HD2 ARG B 234      65.973  87.937  72.195  0.00  0.00           H
ATOM   4416  HD3 ARG B 234      64.993  87.754  73.633  0.00  0.00           H
ATOM   4417  NE  ARG B 234      64.639  86.299  72.158  0.00  0.00           N
ATOM   4418  HE  ARG B 234      63.714  85.962  72.407  0.00  0.00           H
ATOM   4419  CZ  ARG B 234      65.401  85.453  71.492  0.00  0.00           C
ATOM   4420  NH1 ARG B 234      66.504  85.802  70.903  0.00  0.00           N
ATOM   4421 HH11 ARG B 234      66.768  86.780  70.881  0.00  0.00           H
ATOM   4422 HH12 ARG B 234      67.078  85.086  70.485  0.00  0.00           H
ATOM   4423  NH2 ARG B 234      65.071  84.205  71.377  0.00  0.00           N
ATOM   4424 HH21 ARG B 234      64.299  83.868  71.947  0.00  0.00           H
ATOM   4425 HH22 ARG B 234      65.689  83.577  70.886  0.00  0.00           H
ATOM   4426  C   ARG B 234      65.267  88.929  69.302  0.00  0.00           C
ATOM   4427  O   ARG B 234      66.298  88.432  69.754  0.00  0.00           O
ATOM   4428  N   THR B 235      64.616  88.392  68.268  0.00  0.00           N
ATOM   4429  H   THR B 235      63.799  88.885  67.924  0.00  0.00           H
ATOM   4430  CA  THR B 235      64.806  87.029  67.738  0.00  0.00           C
ATOM   4431  HA  THR B 235      64.489  86.340  68.520  0.00  0.00           H
ATOM   4432  CB  THR B 235      63.865  86.777  66.545  0.00  0.00           C
ATOM   4433  HB  THR B 235      64.045  87.520  65.767  0.00  0.00           H
ATOM   4434  CG2 THR B 235      63.996  85.381  65.938  0.00  0.00           C
ATOM   4435 HG21 THR B 235      63.896  84.617  66.706  0.00  0.00           H
ATOM   4436 HG22 THR B 235      63.211  85.237  65.193  0.00  0.00           H
ATOM   4437 HG23 THR B 235      64.953  85.274  65.428  0.00  0.00           H
ATOM   4438  OG1 THR B 235      62.541  86.893  67.010  0.00  0.00           O
ATOM   4439  HG1 THR B 235      62.308  87.847  66.991  0.00  0.00           H
ATOM   4440  C   THR B 235      66.262  86.691  67.394  0.00  0.00           C
ATOM   4441  O   THR B 235      66.999  87.504  66.832  0.00  0.00           O
ATOM   4442  N   SER B 236      66.677  85.498  67.829  0.00  0.00           N
ATOM   4443  H   SER B 236      65.980  84.935  68.296  0.00  0.00           H
ATOM   4444  CA  SER B 236      67.986  84.844  67.667  0.00  0.00           C
ATOM   4445  HA  SER B 236      68.150  84.609  66.615  0.00  0.00           H
ATOM   4446  CB  SER B 236      69.120  85.749  68.172  0.00  0.00           C
ATOM   4447  HB2 SER B 236      69.284  86.549  67.450  0.00  0.00           H
ATOM   4448  HB3 SER B 236      68.837  86.185  69.130  0.00  0.00           H
ATOM   4449  OG  SER B 236      70.329  85.039  68.343  0.00  0.00           O
ATOM   4450  HG  SER B 236      70.723  84.850  67.466  0.00  0.00           H
ATOM   4451  C   SER B 236      67.988  83.544  68.488  0.00  0.00           C
ATOM   4452  O   SER B 236      67.277  83.457  69.498  0.00  0.00           O
ATOM   4453  N   ILE B 237      68.808  82.563  68.099  0.00  0.00           N
ATOM   4454  H   ILE B 237      69.376  82.719  67.277  0.00  0.00           H
ATOM   4455  CA  ILE B 237      69.079  81.342  68.866  0.00  0.00           C
ATOM   4456  HA  ILE B 237      68.723  81.471  69.889  0.00  0.00           H
ATOM   4457  CB  ILE B 237      68.302  80.144  68.259  0.00  0.00           C
ATOM   4458  HB  ILE B 237      68.560  80.070  67.204  0.00  0.00           H
ATOM   4459  CG2 ILE B 237      68.690  78.820  68.941  0.00  0.00           C
ATOM   4460 HG21 ILE B 237      68.311  78.803  69.958  0.00  0.00           H
ATOM   4461 HG22 ILE B 237      68.263  77.985  68.387  0.00  0.00           H
ATOM   4462 HG23 ILE B 237      69.770  78.690  68.950  0.00  0.00           H
ATOM   4463  CG1 ILE B 237      66.772  80.367  68.365  0.00  0.00           C
ATOM   4464 HG12 ILE B 237      66.494  80.483  69.414  0.00  0.00           H
ATOM   4465 HG13 ILE B 237      66.508  81.285  67.841  0.00  0.00           H
ATOM   4466  CD1 ILE B 237      65.914  79.254  67.751  0.00  0.00           C
ATOM   4467 HD11 ILE B 237      66.005  78.334  68.325  0.00  0.00           H
ATOM   4468 HD12 ILE B 237      64.869  79.562  67.755  0.00  0.00           H
ATOM   4469 HD13 ILE B 237      66.226  79.079  66.722  0.00  0.00           H
ATOM   4470  C   ILE B 237      70.604  81.140  68.934  0.00  0.00           C
ATOM   4471  O   ILE B 237      71.235  80.718  67.965  0.00  0.00           O
ATOM   4472  N   GLU B 238      71.202  81.458  70.085  0.00  0.00           N
ATOM   4473  H   GLU B 238      70.633  81.847  70.818  0.00  0.00           H
ATOM   4474  CA  GLU B 238      72.645  81.307  70.354  0.00  0.00           C
ATOM   4475  HA  GLU B 238      73.190  81.863  69.587  0.00  0.00           H
ATOM   4476  CB  GLU B 238      72.950  81.927  71.738  0.00  0.00           C
ATOM   4477  HB2 GLU B 238      72.165  82.654  71.956  0.00  0.00           H
ATOM   4478  HB3 GLU B 238      72.887  81.166  72.514  0.00  0.00           H
ATOM   4479  CG  GLU B 238      74.276  82.707  71.854  0.00  0.00           C
ATOM   4480  HG2 GLU B 238      74.461  83.237  70.921  0.00  0.00           H
ATOM   4481  HG3 GLU B 238      74.135  83.463  72.627  0.00  0.00           H
ATOM   4482  CD  GLU B 238      75.514  81.885  72.244  0.00  0.00           C
ATOM   4483  OE1 GLU B 238      75.404  80.658  72.452  0.00  0.00           O
ATOM   4484  OE2 GLU B 238      76.608  82.482  72.365  0.00  0.00           O
ATOM   4485  C   GLU B 238      73.081  79.825  70.272  0.00  0.00           C
ATOM   4486  O   GLU B 238      72.253  78.919  70.414  0.00  0.00           O
ATOM   4487  N   ASN B 239      74.374  79.547  70.080  0.00  0.00           N
ATOM   4488  H   ASN B 239      75.034  80.312  70.093  0.00  0.00           H
ATOM   4489  CA  ASN B 239      74.916  78.182  70.011  0.00  0.00           C
ATOM   4490  HA  ASN B 239      74.439  77.686  69.170  0.00  0.00           H
ATOM   4491  CB  ASN B 239      76.423  78.264  69.710  0.00  0.00           C
ATOM   4492  HB2 ASN B 239      76.611  79.036  68.964  0.00  0.00           H
ATOM   4493  HB3 ASN B 239      76.966  78.524  70.620  0.00  0.00           H
ATOM   4494  CG  ASN B 239      76.966  76.961  69.143  0.00  0.00           C
ATOM   4495  OD1 ASN B 239      76.255  76.173  68.538  0.00  0.00           O
ATOM   4496  ND2 ASN B 239      78.239  76.706  69.304  0.00  0.00           N
ATOM   4497 HD21 ASN B 239      78.619  75.894  68.825  0.00  0.00           H
ATOM   4498 HD22 ASN B 239      78.862  77.339  69.787  0.00  0.00           H
ATOM   4499  C   ASN B 239      74.626  77.341  71.279  0.00  0.00           C
ATOM   4500  O   ASN B 239      74.357  76.137  71.202  0.00  0.00           O
ATOM   4501  N   ARG B 240      74.593  77.977  72.457  0.00  0.00           N
ATOM   4502  H   ARG B 240      74.867  78.963  72.464  0.00  0.00           H
ATOM   4503  CA  ARG B 240      74.110  77.367  73.708  0.00  0.00           C
ATOM   4504  HA  ARG B 240      74.611  76.414  73.868  0.00  0.00           H
ATOM   4505  CB  ARG B 240      74.407  78.300  74.896  0.00  0.00           C
ATOM   4506  HB2 ARG B 240      73.920  79.263  74.731  0.00  0.00           H
ATOM   4507  HB3 ARG B 240      73.976  77.859  75.798  0.00  0.00           H
ATOM   4508  CG  ARG B 240      75.903  78.550  75.155  0.00  0.00           C
ATOM   4509  HG2 ARG B 240      76.331  79.119  74.331  0.00  0.00           H
ATOM   4510  HG3 ARG B 240      75.992  79.150  76.061  0.00  0.00           H
ATOM   4511  CD  ARG B 240      76.697  77.248  75.323  0.00  0.00           C
ATOM   4512  HD2 ARG B 240      76.158  76.569  75.987  0.00  0.00           H
ATOM   4513  HD3 ARG B 240      76.794  76.761  74.350  0.00  0.00           H
ATOM   4514  NE  ARG B 240      78.045  77.502  75.857  0.00  0.00           N
ATOM   4515  HE  ARG B 240      78.809  77.548  75.194  0.00  0.00           H
ATOM   4516  CZ  ARG B 240      78.393  77.585  77.126  0.00  0.00           C
ATOM   4517  NH1 ARG B 240      77.523  77.549  78.095  0.00  0.00           N
ATOM   4518 HH11 ARG B 240      76.570  77.331  77.892  0.00  0.00           H
ATOM   4519 HH12 ARG B 240      77.813  77.606  79.073  0.00  0.00           H
ATOM   4520  NH2 ARG B 240      79.646  77.709  77.433  0.00  0.00           N
ATOM   4521 HH21 ARG B 240      80.323  77.709  76.680  0.00  0.00           H
ATOM   4522 HH22 ARG B 240      79.920  77.445  78.370  0.00  0.00           H
ATOM   4523  C   ARG B 240      72.618  77.036  73.651  0.00  0.00           C
ATOM   4524  O   ARG B 240      72.223  75.948  74.056  0.00  0.00           O
ATOM   4525  N   VAL B 241      71.795  77.938  73.113  0.00  0.00           N
ATOM   4526  H   VAL B 241      72.206  78.759  72.694  0.00  0.00           H
ATOM   4527  CA  VAL B 241      70.333  77.768  73.052  0.00  0.00           C
ATOM   4528  HA  VAL B 241      69.992  77.452  74.039  0.00  0.00           H
ATOM   4529  CB  VAL B 241      69.608  79.089  72.721  0.00  0.00           C
ATOM   4530  HB  VAL B 241      69.881  79.407  71.716  0.00  0.00           H
ATOM   4531  CG1 VAL B 241      68.082  78.933  72.792  0.00  0.00           C
ATOM   4532 HG11 VAL B 241      67.780  78.647  73.801  0.00  0.00           H
ATOM   4533 HG12 VAL B 241      67.599  79.873  72.529  0.00  0.00           H
ATOM   4534 HG13 VAL B 241      67.738  78.167  72.099  0.00  0.00           H
ATOM   4535  CG2 VAL B 241      69.986  80.208  73.704  0.00  0.00           C
ATOM   4536 HG21 VAL B 241      71.052  80.414  73.661  0.00  0.00           H
ATOM   4537 HG22 VAL B 241      69.449  81.122  73.447  0.00  0.00           H
ATOM   4538 HG23 VAL B 241      69.723  79.915  74.721  0.00  0.00           H
ATOM   4539  C   VAL B 241      69.943  76.653  72.079  0.00  0.00           C
ATOM   4540  O   VAL B 241      69.153  75.791  72.454  0.00  0.00           O
ATOM   4541  N   ARG B 242      70.532  76.585  70.873  0.00  0.00           N
ATOM   4542  H   ARG B 242      71.175  77.328  70.607  0.00  0.00           H
ATOM   4543  CA  ARG B 242      70.283  75.457  69.947  0.00  0.00           C
ATOM   4544  HA  ARG B 242      69.201  75.335  69.869  0.00  0.00           H
ATOM   4545  CB  ARG B 242      70.780  75.733  68.517  0.00  0.00           C
ATOM   4546  HB2 ARG B 242      70.527  74.877  67.886  0.00  0.00           H
ATOM   4547  HB3 ARG B 242      70.226  76.586  68.132  0.00  0.00           H
ATOM   4548  CG  ARG B 242      72.286  76.002  68.392  0.00  0.00           C
ATOM   4549  HG2 ARG B 242      72.567  76.741  69.133  0.00  0.00           H
ATOM   4550  HG3 ARG B 242      72.837  75.084  68.597  0.00  0.00           H
ATOM   4551  CD  ARG B 242      72.687  76.521  67.001  0.00  0.00           C
ATOM   4552  HD2 ARG B 242      73.772  76.640  66.980  0.00  0.00           H
ATOM   4553  HD3 ARG B 242      72.427  75.770  66.254  0.00  0.00           H
ATOM   4554  NE  ARG B 242      72.059  77.826  66.690  0.00  0.00           N
ATOM   4555  HE  ARG B 242      72.339  78.623  67.242  0.00  0.00           H
ATOM   4556  CZ  ARG B 242      71.115  78.077  65.797  0.00  0.00           C
ATOM   4557  NH1 ARG B 242      70.601  77.173  65.018  0.00  0.00           N
ATOM   4558 HH11 ARG B 242      70.918  76.226  65.054  0.00  0.00           H
ATOM   4559 HH12 ARG B 242      69.899  77.475  64.349  0.00  0.00           H
ATOM   4560  NH2 ARG B 242      70.641  79.274  65.685  0.00  0.00           N
ATOM   4561 HH21 ARG B 242      70.938  79.990  66.334  0.00  0.00           H
ATOM   4562 HH22 ARG B 242      69.773  79.414  65.157  0.00  0.00           H
ATOM   4563  C   ARG B 242      70.780  74.120  70.499  0.00  0.00           C
ATOM   4564  O   ARG B 242      70.064  73.135  70.371  0.00  0.00           O
ATOM   4565  N   GLY B 243      71.914  74.088  71.204  0.00  0.00           N
ATOM   4566  H   GLY B 243      72.483  74.923  71.255  0.00  0.00           H
ATOM   4567  CA  GLY B 243      72.350  72.890  71.935  0.00  0.00           C
ATOM   4568  HA2 GLY B 243      72.500  72.068  71.232  0.00  0.00           H
ATOM   4569  HA3 GLY B 243      73.298  73.099  72.429  0.00  0.00           H
ATOM   4570  C   GLY B 243      71.339  72.447  73.004  0.00  0.00           C
ATOM   4571  O   GLY B 243      71.005  71.265  73.097  0.00  0.00           O
ATOM   4572  N   ASN B 244      70.786  73.396  73.766  0.00  0.00           N
ATOM   4573  H   ASN B 244      71.129  74.346  73.677  0.00  0.00           H
ATOM   4574  CA  ASN B 244      69.743  73.133  74.760  0.00  0.00           C
ATOM   4575  HA  ASN B 244      70.094  72.321  75.402  0.00  0.00           H
ATOM   4576  CB  ASN B 244      69.576  74.402  75.626  0.00  0.00           C
ATOM   4577  HB2 ASN B 244      70.554  74.858  75.779  0.00  0.00           H
ATOM   4578  HB3 ASN B 244      68.946  75.119  75.100  0.00  0.00           H
ATOM   4579  CG  ASN B 244      68.992  74.181  77.018  0.00  0.00           C
ATOM   4580  OD1 ASN B 244      69.318  74.899  77.958  0.00  0.00           O
ATOM   4581  ND2 ASN B 244      68.144  73.201  77.226  0.00  0.00           N
ATOM   4582 HD21 ASN B 244      67.801  73.079  78.163  0.00  0.00           H
ATOM   4583 HD22 ASN B 244      67.854  72.590  76.469  0.00  0.00           H
ATOM   4584  C   ASN B 244      68.417  72.667  74.115  0.00  0.00           C
ATOM   4585  O   ASN B 244      67.738  71.828  74.704  0.00  0.00           O
ATOM   4586  N   LEU B 245      68.052  73.176  72.930  0.00  0.00           N
ATOM   4587  H   LEU B 245      68.630  73.913  72.541  0.00  0.00           H
ATOM   4588  CA  LEU B 245      66.845  72.787  72.183  0.00  0.00           C
ATOM   4589  HA  LEU B 245      66.017  72.684  72.884  0.00  0.00           H
ATOM   4590  CB  LEU B 245      66.493  73.879  71.153  0.00  0.00           C
ATOM   4591  HB2 LEU B 245      67.388  74.108  70.576  0.00  0.00           H
ATOM   4592  HB3 LEU B 245      65.754  73.477  70.458  0.00  0.00           H
ATOM   4593  CG  LEU B 245      65.923  75.180  71.748  0.00  0.00           C
ATOM   4594  HG  LEU B 245      66.547  75.518  72.574  0.00  0.00           H
ATOM   4595  CD1 LEU B 245      65.897  76.271  70.677  0.00  0.00           C
ATOM   4596 HD11 LEU B 245      65.275  75.957  69.837  0.00  0.00           H
ATOM   4597 HD12 LEU B 245      65.495  77.192  71.096  0.00  0.00           H
ATOM   4598 HD13 LEU B 245      66.909  76.458  70.319  0.00  0.00           H
ATOM   4599  CD2 LEU B 245      64.493  74.988  72.262  0.00  0.00           C
ATOM   4600 HD21 LEU B 245      64.477  74.262  73.072  0.00  0.00           H
ATOM   4601 HD22 LEU B 245      64.112  75.934  72.642  0.00  0.00           H
ATOM   4602 HD23 LEU B 245      63.849  74.643  71.453  0.00  0.00           H
ATOM   4603  C   LEU B 245      66.972  71.429  71.472  0.00  0.00           C
ATOM   4604  O   LEU B 245      66.027  70.646  71.497  0.00  0.00           O
ATOM   4605  N   GLU B 246      68.120  71.106  70.873  0.00  0.00           N
ATOM   4606  H   GLU B 246      68.858  71.802  70.817  0.00  0.00           H
ATOM   4607  CA  GLU B 246      68.341  69.800  70.229  0.00  0.00           C
ATOM   4608  HA  GLU B 246      67.526  69.610  69.530  0.00  0.00           H
ATOM   4609  CB  GLU B 246      69.667  69.808  69.440  0.00  0.00           C
ATOM   4610  HB2 GLU B 246      70.451  70.208  70.085  0.00  0.00           H
ATOM   4611  HB3 GLU B 246      69.945  68.783  69.193  0.00  0.00           H
ATOM   4612  CG  GLU B 246      69.631  70.633  68.132  0.00  0.00           C
ATOM   4613  HG2 GLU B 246      69.236  71.629  68.343  0.00  0.00           H
ATOM   4614  HG3 GLU B 246      70.658  70.752  67.783  0.00  0.00           H
ATOM   4615  CD  GLU B 246      68.803  69.999  66.999  0.00  0.00           C
ATOM   4616  OE1 GLU B 246      68.119  68.976  67.237  0.00  0.00           O
ATOM   4617  OE2 GLU B 246      68.792  70.538  65.867  0.00  0.00           O
ATOM   4618  C   GLU B 246      68.300  68.645  71.248  0.00  0.00           C
ATOM   4619  O   GLU B 246      67.781  67.573  70.948  0.00  0.00           O
ATOM   4620  N   ASN B 247      68.728  68.877  72.497  0.00  0.00           N
ATOM   4621  H   ASN B 247      69.138  69.781  72.693  0.00  0.00           H
ATOM   4622  CA  ASN B 247      68.539  67.928  73.607  0.00  0.00           C
ATOM   4623  HA  ASN B 247      68.782  66.929  73.239  0.00  0.00           H
ATOM   4624  CB  ASN B 247      69.538  68.264  74.731  0.00  0.00           C
ATOM   4625  HB2 ASN B 247      69.527  69.334  74.940  0.00  0.00           H
ATOM   4626  HB3 ASN B 247      69.244  67.742  75.640  0.00  0.00           H
ATOM   4627  CG  ASN B 247      70.950  67.808  74.398  0.00  0.00           C
ATOM   4628  OD1 ASN B 247      71.319  66.657  74.589  0.00  0.00           O
ATOM   4629  ND2 ASN B 247      71.794  68.673  73.892  0.00  0.00           N
ATOM   4630 HD21 ASN B 247      72.728  68.361  73.710  0.00  0.00           H
ATOM   4631 HD22 ASN B 247      71.495  69.621  73.687  0.00  0.00           H
ATOM   4632  C   ASN B 247      67.076  67.821  74.114  0.00  0.00           C
ATOM   4633  O   ASN B 247      66.787  66.982  74.972  0.00  0.00           O
ATOM   4634  N   LEU B 248      66.148  68.633  73.590  0.00  0.00           N
ATOM   4635  H   LEU B 248      66.455  69.331  72.924  0.00  0.00           H
ATOM   4636  CA  LEU B 248      64.692  68.482  73.746  0.00  0.00           C
ATOM   4637  HA  LEU B 248      64.490  67.774  74.549  0.00  0.00           H
ATOM   4638  CB  LEU B 248      64.064  69.838  74.136  0.00  0.00           C
ATOM   4639  HB2 LEU B 248      64.675  70.660  73.763  0.00  0.00           H
ATOM   4640  HB3 LEU B 248      63.088  69.919  73.656  0.00  0.00           H
ATOM   4641  CG  LEU B 248      63.843  70.010  75.651  0.00  0.00           C
ATOM   4642  HG  LEU B 248      63.237  69.180  76.015  0.00  0.00           H
ATOM   4643  CD1 LEU B 248      65.143  70.055  76.455  0.00  0.00           C
ATOM   4644 HD11 LEU B 248      65.771  70.870  76.097  0.00  0.00           H
ATOM   4645 HD12 LEU B 248      64.919  70.207  77.510  0.00  0.00           H
ATOM   4646 HD13 LEU B 248      65.680  69.116  76.348  0.00  0.00           H
ATOM   4647  CD2 LEU B 248      63.084  71.311  75.912  0.00  0.00           C
ATOM   4648 HD21 LEU B 248      62.130  71.292  75.385  0.00  0.00           H
ATOM   4649 HD22 LEU B 248      62.890  71.416  76.980  0.00  0.00           H
ATOM   4650 HD23 LEU B 248      63.670  72.161  75.567  0.00  0.00           H
ATOM   4651  C   LEU B 248      64.019  67.874  72.496  0.00  0.00           C
ATOM   4652  O   LEU B 248      62.832  67.536  72.546  0.00  0.00           O
ATOM   4653  N   PHE B 249      64.742  67.652  71.390  0.00  0.00           N
ATOM   4654  H   PHE B 249      65.728  67.885  71.382  0.00  0.00           H
ATOM   4655  CA  PHE B 249      64.222  66.796  70.322  0.00  0.00           C
ATOM   4656  HA  PHE B 249      63.234  67.176  70.066  0.00  0.00           H
ATOM   4657  CB  PHE B 249      65.082  66.877  69.054  0.00  0.00           C
ATOM   4658  HB2 PHE B 249      65.238  67.926  68.796  0.00  0.00           H
ATOM   4659  HB3 PHE B 249      66.059  66.435  69.257  0.00  0.00           H
ATOM   4660  CG  PHE B 249      64.443  66.181  67.863  0.00  0.00           C
ATOM   4661  CD1 PHE B 249      63.241  66.676  67.321  0.00  0.00           C
ATOM   4662  HD1 PHE B 249      62.795  67.572  67.727  0.00  0.00           H
ATOM   4663  CE1 PHE B 249      62.619  66.008  66.249  0.00  0.00           C
ATOM   4664  HE1 PHE B 249      61.699  66.392  65.830  0.00  0.00           H
ATOM   4665  CZ  PHE B 249      63.197  64.842  65.716  0.00  0.00           C
ATOM   4666  HZ  PHE B 249      62.713  64.315  64.903  0.00  0.00           H
ATOM   4667  CE2 PHE B 249      64.403  64.353  66.246  0.00  0.00           C
ATOM   4668  HE2 PHE B 249      64.843  63.450  65.839  0.00  0.00           H
ATOM   4669  CD2 PHE B 249      65.024  65.019  67.318  0.00  0.00           C
ATOM   4670  HD2 PHE B 249      65.944  64.629  67.733  0.00  0.00           H
ATOM   4671  C   PHE B 249      64.034  65.358  70.840  0.00  0.00           C
ATOM   4672  O   PHE B 249      64.673  64.936  71.803  0.00  0.00           O
ATOM   4673  N   LEU B 250      63.081  64.629  70.251  0.00  0.00           N
ATOM   4674  H   LEU B 250      62.675  65.015  69.413  0.00  0.00           H
ATOM   4675  CA  LEU B 250      62.497  63.376  70.761  0.00  0.00           C
ATOM   4676  HA  LEU B 250      61.698  63.108  70.071  0.00  0.00           H
ATOM   4677  CB  LEU B 250      63.509  62.210  70.697  0.00  0.00           C
ATOM   4678  HB2 LEU B 250      64.285  62.375  71.445  0.00  0.00           H
ATOM   4679  HB3 LEU B 250      62.987  61.291  70.966  0.00  0.00           H
ATOM   4680  CG  LEU B 250      64.182  62.004  69.323  0.00  0.00           C
ATOM   4681  HG  LEU B 250      64.736  62.903  69.059  0.00  0.00           H
ATOM   4682  CD1 LEU B 250      65.181  60.850  69.368  0.00  0.00           C
ATOM   4683 HD11 LEU B 250      64.656  59.908  69.513  0.00  0.00           H
ATOM   4684 HD12 LEU B 250      65.733  60.806  68.427  0.00  0.00           H
ATOM   4685 HD13 LEU B 250      65.886  61.004  70.184  0.00  0.00           H
ATOM   4686  CD2 LEU B 250      63.171  61.699  68.214  0.00  0.00           C
ATOM   4687 HD21 LEU B 250      62.532  62.562  68.037  0.00  0.00           H
ATOM   4688 HD22 LEU B 250      63.698  61.473  67.286  0.00  0.00           H
ATOM   4689 HD23 LEU B 250      62.559  60.840  68.491  0.00  0.00           H
ATOM   4690  C   LEU B 250      61.779  63.488  72.129  0.00  0.00           C
ATOM   4691  O   LEU B 250      60.785  62.785  72.313  0.00  0.00           O
ATOM   4692  N   GLN B 251      62.150  64.407  73.033  0.00  0.00           N
ATOM   4693  H   GLN B 251      63.009  64.920  72.870  0.00  0.00           H
ATOM   4694  CA  GLN B 251      61.325  64.742  74.209  0.00  0.00           C
ATOM   4695  HA  GLN B 251      61.047  63.813  74.708  0.00  0.00           H
ATOM   4696  CB  GLN B 251      62.070  65.621  75.232  0.00  0.00           C
ATOM   4697  HB2 GLN B 251      62.290  66.596  74.805  0.00  0.00           H
ATOM   4698  HB3 GLN B 251      61.386  65.784  76.065  0.00  0.00           H
ATOM   4699  CG  GLN B 251      63.368  65.018  75.792  0.00  0.00           C
ATOM   4700  HG2 GLN B 251      63.210  63.965  76.022  0.00  0.00           H
ATOM   4701  HG3 GLN B 251      64.157  65.093  75.042  0.00  0.00           H
ATOM   4702  CD  GLN B 251      63.797  65.723  77.081  0.00  0.00           C
ATOM   4703  OE1 GLN B 251      63.101  65.729  78.090  0.00  0.00           O
ATOM   4704  NE2 GLN B 251      64.952  66.352  77.112  0.00  0.00           N
ATOM   4705 HE21 GLN B 251      65.194  66.812  77.970  0.00  0.00           H
ATOM   4706 HE22 GLN B 251      65.553  66.398  76.292  0.00  0.00           H
ATOM   4707  C   GLN B 251      60.017  65.447  73.808  0.00  0.00           C
ATOM   4708  O   GLN B 251      58.956  65.108  74.333  0.00  0.00           O
ATOM   4709  N   CYS B 252      60.062  66.412  72.879  0.00  0.00           N
ATOM   4710  H   CYS B 252      60.974  66.757  72.595  0.00  0.00           H
ATOM   4711  CA  CYS B 252      58.869  67.136  72.413  0.00  0.00           C
ATOM   4712  HA  CYS B 252      58.016  66.460  72.492  0.00  0.00           H
ATOM   4713  CB  CYS B 252      58.593  68.301  73.388  0.00  0.00           C
ATOM   4714  HB2 CYS B 252      57.744  68.884  73.030  0.00  0.00           H
ATOM   4715  HB3 CYS B 252      58.338  67.888  74.366  0.00  0.00           H
ATOM   4716  SG  CYS B 252      60.034  69.397  73.581  0.00  0.00           S
ATOM   4717  HG  CYS B 252      59.538  70.143  74.575  0.00  0.00           H
ATOM   4718  C   CYS B 252      58.910  67.560  70.919  0.00  0.00           C
ATOM   4719  O   CYS B 252      58.860  68.750  70.612  0.00  0.00           O
ATOM   4720  N   PRO B 253      58.918  66.625  69.940  0.00  0.00           N
ATOM   4721  CD  PRO B 253      59.036  65.181  70.104  0.00  0.00           C
ATOM   4722  HD2 PRO B 253      58.048  64.750  70.273  0.00  0.00           H
ATOM   4723  HD3 PRO B 253      59.706  64.904  70.913  0.00  0.00           H
ATOM   4724  CG  PRO B 253      59.606  64.672  68.782  0.00  0.00           C
ATOM   4725  HG2 PRO B 253      59.339  63.631  68.598  0.00  0.00           H
ATOM   4726  HG3 PRO B 253      60.688  64.805  68.768  0.00  0.00           H
ATOM   4727  CB  PRO B 253      58.969  65.615  67.768  0.00  0.00           C
ATOM   4728  HB2 PRO B 253      57.958  65.267  67.546  0.00  0.00           H
ATOM   4729  HB3 PRO B 253      59.556  65.677  66.852  0.00  0.00           H
ATOM   4730  CA  PRO B 253      58.918  66.962  68.503  0.00  0.00           C
ATOM   4731  HA  PRO B 253      59.827  67.523  68.283  0.00  0.00           H
ATOM   4732  C   PRO B 253      57.710  67.776  67.996  0.00  0.00           C
ATOM   4733  O   PRO B 253      57.775  68.358  66.909  0.00  0.00           O
ATOM   4734  N   LYS B 254      56.596  67.791  68.743  0.00  0.00           N
ATOM   4735  H   LYS B 254      56.621  67.279  69.612  0.00  0.00           H
ATOM   4736  CA  LYS B 254      55.324  68.434  68.370  0.00  0.00           C
ATOM   4737  HA  LYS B 254      55.534  69.340  67.809  0.00  0.00           H
ATOM   4738  CB  LYS B 254      54.571  67.481  67.418  0.00  0.00           C
ATOM   4739  HB2 LYS B 254      55.250  67.211  66.609  0.00  0.00           H
ATOM   4740  HB3 LYS B 254      54.302  66.563  67.944  0.00  0.00           H
ATOM   4741  CG  LYS B 254      53.305  68.094  66.794  0.00  0.00           C
ATOM   4742  HG2 LYS B 254      52.488  68.057  67.516  0.00  0.00           H
ATOM   4743  HG3 LYS B 254      53.491  69.133  66.519  0.00  0.00           H
ATOM   4744  CD  LYS B 254      52.926  67.309  65.532  0.00  0.00           C
ATOM   4745  HD2 LYS B 254      53.682  67.498  64.768  0.00  0.00           H
ATOM   4746  HD3 LYS B 254      52.914  66.239  65.752  0.00  0.00           H
ATOM   4747  CE  LYS B 254      51.554  67.709  64.986  0.00  0.00           C
ATOM   4748  HE2 LYS B 254      50.781  67.263  65.618  0.00  0.00           H
ATOM   4749  HE3 LYS B 254      51.450  68.797  65.015  0.00  0.00           H
ATOM   4750  NZ  LYS B 254      51.405  67.246  63.591  0.00  0.00           N
ATOM   4751  HZ1 LYS B 254      50.432  67.067  63.362  0.00  0.00           H
ATOM   4752  HZ2 LYS B 254      51.795  67.949  62.960  0.00  0.00           H
ATOM   4753  HZ3 LYS B 254      51.910  66.373  63.444  0.00  0.00           H
ATOM   4754  C   LYS B 254      54.515  68.851  69.618  0.00  0.00           C
ATOM   4755  O   LYS B 254      53.600  68.134  70.016  0.00  0.00           O
ATOM   4756  N   PRO B 255      54.879  69.966  70.283  0.00  0.00           N
ATOM   4757  CD  PRO B 255      56.034  70.810  69.999  0.00  0.00           C
ATOM   4758  HD2 PRO B 255      56.134  71.026  68.936  0.00  0.00           H
ATOM   4759  HD3 PRO B 255      56.936  70.326  70.371  0.00  0.00           H
ATOM   4760  CG  PRO B 255      55.805  72.110  70.762  0.00  0.00           C
ATOM   4761  HG2 PRO B 255      55.241  72.794  70.132  0.00  0.00           H
ATOM   4762  HG3 PRO B 255      56.744  72.565  71.077  0.00  0.00           H
ATOM   4763  CB  PRO B 255      54.953  71.671  71.952  0.00  0.00           C
ATOM   4764  HB2 PRO B 255      54.350  72.496  72.332  0.00  0.00           H
ATOM   4765  HB3 PRO B 255      55.602  71.281  72.738  0.00  0.00           H
ATOM   4766  CA  PRO B 255      54.096  70.531  71.387  0.00  0.00           C
ATOM   4767  HA  PRO B 255      53.946  69.777  72.161  0.00  0.00           H
ATOM   4768  C   PRO B 255      52.717  71.031  70.918  0.00  0.00           C
ATOM   4769  O   PRO B 255      52.548  71.409  69.759  0.00  0.00           O
ATOM   4770  N   THR B 256      51.738  71.060  71.827  0.00  0.00           N
ATOM   4771  H   THR B 256      51.947  70.751  72.771  0.00  0.00           H
ATOM   4772  CA  THR B 256      50.389  71.608  71.564  0.00  0.00           C
ATOM   4773  HA  THR B 256      50.005  71.154  70.650  0.00  0.00           H
ATOM   4774  CB  THR B 256      49.409  71.289  72.705  0.00  0.00           C
ATOM   4775  HB  THR B 256      48.434  71.706  72.449  0.00  0.00           H
ATOM   4776  CG2 THR B 256      49.225  69.793  72.952  0.00  0.00           C
ATOM   4777 HG21 THR B 256      50.167  69.326  73.241  0.00  0.00           H
ATOM   4778 HG22 THR B 256      48.495  69.644  73.748  0.00  0.00           H
ATOM   4779 HG23 THR B 256      48.851  69.318  72.044  0.00  0.00           H
ATOM   4780  OG1 THR B 256      49.843  71.893  73.900  0.00  0.00           O
ATOM   4781  HG1 THR B 256      50.536  71.311  74.261  0.00  0.00           H
ATOM   4782  C   THR B 256      50.401  73.128  71.359  0.00  0.00           C
ATOM   4783  O   THR B 256      51.329  73.819  71.777  0.00  0.00           O
ATOM   4784  N   LEU B 257      49.329  73.679  70.780  0.00  0.00           N
ATOM   4785  H   LEU B 257      48.601  73.063  70.447  0.00  0.00           H
ATOM   4786  CA  LEU B 257      49.173  75.112  70.480  0.00  0.00           C
ATOM   4787  HA  LEU B 257      49.915  75.381  69.730  0.00  0.00           H
ATOM   4788  CB  LEU B 257      47.766  75.269  69.870  0.00  0.00           C
ATOM   4789  HB2 LEU B 257      47.658  74.562  69.046  0.00  0.00           H
ATOM   4790  HB3 LEU B 257      47.028  75.006  70.631  0.00  0.00           H
ATOM   4791  CG  LEU B 257      47.429  76.672  69.340  0.00  0.00           C
ATOM   4792  HG  LEU B 257      47.539  77.405  70.138  0.00  0.00           H
ATOM   4793  CD1 LEU B 257      48.326  77.065  68.168  0.00  0.00           C
ATOM   4794 HD11 LEU B 257      48.269  76.311  67.384  0.00  0.00           H
ATOM   4795 HD12 LEU B 257      47.985  78.011  67.752  0.00  0.00           H
ATOM   4796 HD13 LEU B 257      49.358  77.180  68.494  0.00  0.00           H
ATOM   4797  CD2 LEU B 257      45.980  76.698  68.861  0.00  0.00           C
ATOM   4798 HD21 LEU B 257      45.310  76.458  69.687  0.00  0.00           H
ATOM   4799 HD22 LEU B 257      45.735  77.691  68.489  0.00  0.00           H
ATOM   4800 HD23 LEU B 257      45.837  75.978  68.055  0.00  0.00           H
ATOM   4801  C   LEU B 257      49.385  76.042  71.699  0.00  0.00           C
ATOM   4802  O   LEU B 257      49.962  77.129  71.579  0.00  0.00           O
ATOM   4803  N   GLN B 258      48.979  75.604  72.894  0.00  0.00           N
ATOM   4804  H   GLN B 258      48.512  74.710  72.943  0.00  0.00           H
ATOM   4805  CA  GLN B 258      49.170  76.374  74.128  0.00  0.00           C
ATOM   4806  HA  GLN B 258      49.159  77.434  73.880  0.00  0.00           H
ATOM   4807  CB  GLN B 258      47.989  76.146  75.084  0.00  0.00           C
ATOM   4808  HB2 GLN B 258      48.019  75.117  75.446  0.00  0.00           H
ATOM   4809  HB3 GLN B 258      48.111  76.807  75.944  0.00  0.00           H
ATOM   4810  CG  GLN B 258      46.596  76.408  74.465  0.00  0.00           C
ATOM   4811  HG2 GLN B 258      46.387  75.652  73.707  0.00  0.00           H
ATOM   4812  HG3 GLN B 258      45.849  76.279  75.250  0.00  0.00           H
ATOM   4813  CD  GLN B 258      46.404  77.787  73.819  0.00  0.00           C
ATOM   4814  OE1 GLN B 258      47.065  78.166  72.857  0.00  0.00           O
ATOM   4815  NE2 GLN B 258      45.476  78.581  74.299  0.00  0.00           N
ATOM   4816 HE21 GLN B 258      45.289  79.437  73.811  0.00  0.00           H
ATOM   4817 HE22 GLN B 258      44.925  78.306  75.115  0.00  0.00           H
ATOM   4818  C   GLN B 258      50.547  76.129  74.775  0.00  0.00           C
ATOM   4819  O   GLN B 258      51.121  77.060  75.334  0.00  0.00           O
ATOM   4820  N   GLN B 259      51.157  74.948  74.608  0.00  0.00           N
ATOM   4821  H   GLN B 259      50.675  74.205  74.115  0.00  0.00           H
ATOM   4822  CA  GLN B 259      52.581  74.761  74.933  0.00  0.00           C
ATOM   4823  HA  GLN B 259      52.758  75.101  75.954  0.00  0.00           H
ATOM   4824  CB  GLN B 259      52.967  73.279  74.852  0.00  0.00           C
ATOM   4825  HB2 GLN B 259      52.573  72.869  73.923  0.00  0.00           H
ATOM   4826  HB3 GLN B 259      54.054  73.186  74.831  0.00  0.00           H
ATOM   4827  CG  GLN B 259      52.443  72.478  76.055  0.00  0.00           C
ATOM   4828  HG2 GLN B 259      53.050  72.711  76.930  0.00  0.00           H
ATOM   4829  HG3 GLN B 259      51.413  72.762  76.273  0.00  0.00           H
ATOM   4830  CD  GLN B 259      52.459  70.976  75.798  0.00  0.00           C
ATOM   4831  OE1 GLN B 259      52.067  70.505  74.735  0.00  0.00           O
ATOM   4832  NE2 GLN B 259      52.881  70.178  76.751  0.00  0.00           N
ATOM   4833 HE21 GLN B 259      52.831  69.186  76.603  0.00  0.00           H
ATOM   4834 HE22 GLN B 259      53.253  70.558  77.618  0.00  0.00           H
ATOM   4835  C   GLN B 259      53.487  75.604  74.023  0.00  0.00           C
ATOM   4836  O   GLN B 259      54.417  76.228  74.519  0.00  0.00           O
ATOM   4837  N   ILE B 260      53.175  75.717  72.726  0.00  0.00           N
ATOM   4838  H   ILE B 260      52.423  75.133  72.372  0.00  0.00           H
ATOM   4839  CA  ILE B 260      53.833  76.635  71.776  0.00  0.00           C
ATOM   4840  HA  ILE B 260      54.889  76.370  71.704  0.00  0.00           H
ATOM   4841  CB  ILE B 260      53.192  76.465  70.371  0.00  0.00           C
ATOM   4842  HB  ILE B 260      52.115  76.381  70.498  0.00  0.00           H
ATOM   4843  CG2 ILE B 260      53.437  77.651  69.418  0.00  0.00           C
ATOM   4844 HG21 ILE B 260      54.496  77.761  69.209  0.00  0.00           H
ATOM   4845 HG22 ILE B 260      52.908  77.504  68.477  0.00  0.00           H
ATOM   4846 HG23 ILE B 260      53.064  78.578  69.848  0.00  0.00           H
ATOM   4847  CG1 ILE B 260      53.702  75.151  69.740  0.00  0.00           C
ATOM   4848 HG12 ILE B 260      54.767  75.241  69.525  0.00  0.00           H
ATOM   4849 HG13 ILE B 260      53.575  74.344  70.462  0.00  0.00           H
ATOM   4850  CD1 ILE B 260      52.973  74.725  68.459  0.00  0.00           C
ATOM   4851 HD11 ILE B 260      53.178  75.424  67.649  0.00  0.00           H
ATOM   4852 HD12 ILE B 260      53.326  73.736  68.159  0.00  0.00           H
ATOM   4853 HD13 ILE B 260      51.900  74.673  68.640  0.00  0.00           H
ATOM   4854  C   ILE B 260      53.783  78.083  72.293  0.00  0.00           C
ATOM   4855  O   ILE B 260      54.779  78.797  72.201  0.00  0.00           O
ATOM   4856  N   SER B 261      52.671  78.494  72.913  0.00  0.00           N
ATOM   4857  H   SER B 261      51.899  77.849  72.971  0.00  0.00           H
ATOM   4858  CA  SER B 261      52.537  79.822  73.537  0.00  0.00           C
ATOM   4859  HA  SER B 261      52.786  80.578  72.792  0.00  0.00           H
ATOM   4860  CB  SER B 261      51.095  80.077  73.995  0.00  0.00           C
ATOM   4861  HB2 SER B 261      50.842  79.434  74.836  0.00  0.00           H
ATOM   4862  HB3 SER B 261      51.011  81.113  74.327  0.00  0.00           H
ATOM   4863  OG  SER B 261      50.177  79.859  72.937  0.00  0.00           O
ATOM   4864  HG  SER B 261      50.120  78.911  72.748  0.00  0.00           H
ATOM   4865  C   SER B 261      53.501  80.016  74.720  0.00  0.00           C
ATOM   4866  O   SER B 261      54.209  81.020  74.777  0.00  0.00           O
ATOM   4867  N   HIE B 262      53.593  79.051  75.643  0.00  0.00           N
ATOM   4868  H   HIE B 262      52.981  78.248  75.569  0.00  0.00           H
ATOM   4869  CA  HIE B 262      54.526  79.132  76.783  0.00  0.00           C
ATOM   4870  HA  HIE B 262      54.457  80.132  77.214  0.00  0.00           H
ATOM   4871  CB  HIE B 262      54.107  78.145  77.876  0.00  0.00           C
ATOM   4872  HB2 HIE B 262      54.021  77.143  77.455  0.00  0.00           H
ATOM   4873  HB3 HIE B 262      54.875  78.125  78.651  0.00  0.00           H
ATOM   4874  CG  HIE B 262      52.809  78.543  78.525  0.00  0.00           C
ATOM   4875  ND1 HIE B 262      52.612  79.715  79.261  0.00  0.00           N
ATOM   4876  CE1 HIE B 262      51.328  79.681  79.651  0.00  0.00           C
ATOM   4877  HE1 HIE B 262      50.843  80.442  80.246  0.00  0.00           H
ATOM   4878  NE2 HIE B 262      50.724  78.567  79.202  0.00  0.00           N
ATOM   4879  HE2 HIE B 262      49.764  78.313  79.385  0.00  0.00           H
ATOM   4880  CD2 HIE B 262      51.644  77.836  78.485  0.00  0.00           C
ATOM   4881  HD2 HIE B 262      51.484  76.892  77.984  0.00  0.00           H
ATOM   4882  C   HIE B 262      55.998  78.940  76.394  0.00  0.00           C
ATOM   4883  O   HIE B 262      56.879  79.539  77.010  0.00  0.00           O
ATOM   4884  N   ILE B 263      56.284  78.168  75.345  0.00  0.00           N
ATOM   4885  H   ILE B 263      55.526  77.645  74.915  0.00  0.00           H
ATOM   4886  CA  ILE B 263      57.624  78.067  74.752  0.00  0.00           C
ATOM   4887  HA  ILE B 263      58.345  77.882  75.548  0.00  0.00           H
ATOM   4888  CB  ILE B 263      57.691  76.875  73.769  0.00  0.00           C
ATOM   4889  HB  ILE B 263      56.853  76.960  73.076  0.00  0.00           H
ATOM   4890  CG2 ILE B 263      58.998  76.887  72.956  0.00  0.00           C
ATOM   4891 HG21 ILE B 263      59.858  76.865  73.627  0.00  0.00           H
ATOM   4892 HG22 ILE B 263      59.037  76.023  72.297  0.00  0.00           H
ATOM   4893 HG23 ILE B 263      59.054  77.779  72.333  0.00  0.00           H
ATOM   4894  CG1 ILE B 263      57.576  75.529  74.524  0.00  0.00           C
ATOM   4895 HG12 ILE B 263      58.521  75.306  75.022  0.00  0.00           H
ATOM   4896 HG13 ILE B 263      56.816  75.603  75.300  0.00  0.00           H
ATOM   4897  CD1 ILE B 263      57.190  74.348  73.621  0.00  0.00           C
ATOM   4898 HD11 ILE B 263      57.982  74.135  72.904  0.00  0.00           H
ATOM   4899 HD12 ILE B 263      57.029  73.462  74.235  0.00  0.00           H
ATOM   4900 HD13 ILE B 263      56.268  74.575  73.084  0.00  0.00           H
ATOM   4901  C   ILE B 263      58.014  79.408  74.108  0.00  0.00           C
ATOM   4902  O   ILE B 263      59.133  79.870  74.315  0.00  0.00           O
ATOM   4903  N   ALA B 264      57.094  80.086  73.410  0.00  0.00           N
ATOM   4904  H   ALA B 264      56.194  79.652  73.227  0.00  0.00           H
ATOM   4905  CA  ALA B 264      57.317  81.441  72.899  0.00  0.00           C
ATOM   4906  HA  ALA B 264      58.212  81.437  72.280  0.00  0.00           H
ATOM   4907  CB  ALA B 264      56.127  81.849  72.020  0.00  0.00           C
ATOM   4908  HB1 ALA B 264      55.219  81.926  72.616  0.00  0.00           H
ATOM   4909  HB2 ALA B 264      56.328  82.814  71.560  0.00  0.00           H
ATOM   4910  HB3 ALA B 264      55.973  81.113  71.231  0.00  0.00           H
ATOM   4911  C   ALA B 264      57.587  82.450  74.028  0.00  0.00           C
ATOM   4912  O   ALA B 264      58.494  83.269  73.904  0.00  0.00           O
ATOM   4913  N   GLN B 265      56.886  82.343  75.161  0.00  0.00           N
ATOM   4914  H   GLN B 265      56.113  81.689  75.188  0.00  0.00           H
ATOM   4915  CA  GLN B 265      57.180  83.147  76.352  0.00  0.00           C
ATOM   4916  HA  GLN B 265      57.169  84.201  76.070  0.00  0.00           H
ATOM   4917  CB  GLN B 265      56.088  82.930  77.415  0.00  0.00           C
ATOM   4918  HB2 GLN B 265      55.986  81.864  77.607  0.00  0.00           H
ATOM   4919  HB3 GLN B 265      56.393  83.402  78.351  0.00  0.00           H
ATOM   4920  CG  GLN B 265      54.717  83.488  76.988  0.00  0.00           C
ATOM   4921  HG2 GLN B 265      54.555  83.349  75.920  0.00  0.00           H
ATOM   4922  HG3 GLN B 265      53.938  82.935  77.512  0.00  0.00           H
ATOM   4923  CD  GLN B 265      54.568  84.964  77.325  0.00  0.00           C
ATOM   4924  OE1 GLN B 265      54.711  85.844  76.489  0.00  0.00           O
ATOM   4925  NE2 GLN B 265      54.279  85.297  78.562  0.00  0.00           N
ATOM   4926 HE21 GLN B 265      54.160  86.266  78.787  0.00  0.00           H
ATOM   4927 HE22 GLN B 265      54.158  84.560  79.251  0.00  0.00           H
ATOM   4928  C   GLN B 265      58.585  82.859  76.918  0.00  0.00           C
ATOM   4929  O   GLN B 265      59.369  83.790  77.085  0.00  0.00           O
ATOM   4930  N   GLN B 266      58.945  81.591  77.163  0.00  0.00           N
ATOM   4931  H   GLN B 266      58.263  80.856  77.003  0.00  0.00           H
ATOM   4932  CA  GLN B 266      60.246  81.228  77.754  0.00  0.00           C
ATOM   4933  HA  GLN B 266      60.391  81.854  78.636  0.00  0.00           H
ATOM   4934  CB  GLN B 266      60.209  79.760  78.228  0.00  0.00           C
ATOM   4935  HB2 GLN B 266      59.376  79.662  78.927  0.00  0.00           H
ATOM   4936  HB3 GLN B 266      60.027  79.106  77.375  0.00  0.00           H
ATOM   4937  CG  GLN B 266      61.513  79.322  78.938  0.00  0.00           C
ATOM   4938  HG2 GLN B 266      62.300  79.211  78.193  0.00  0.00           H
ATOM   4939  HG3 GLN B 266      61.810  80.107  79.635  0.00  0.00           H
ATOM   4940  CD  GLN B 266      61.433  78.013  79.737  0.00  0.00           C
ATOM   4941  OE1 GLN B 266      62.349  77.642  80.459  0.00  0.00           O
ATOM   4942  NE2 GLN B 266      60.356  77.259  79.671  0.00  0.00           N
ATOM   4943 HE21 GLN B 266      60.357  76.426  80.232  0.00  0.00           H
ATOM   4944 HE22 GLN B 266      59.568  77.534  79.114  0.00  0.00           H
ATOM   4945  C   GLN B 266      61.445  81.513  76.827  0.00  0.00           C
ATOM   4946  O   GLN B 266      62.517  81.866  77.311  0.00  0.00           O
ATOM   4947  N   LEU B 267      61.282  81.389  75.503  0.00  0.00           N
ATOM   4948  H   LEU B 267      60.392  81.042  75.160  0.00  0.00           H
ATOM   4949  CA  LEU B 267      62.316  81.736  74.516  0.00  0.00           C
ATOM   4950  HA  LEU B 267      63.295  81.539  74.952  0.00  0.00           H
ATOM   4951  CB  LEU B 267      62.151  80.855  73.261  0.00  0.00           C
ATOM   4952  HB2 LEU B 267      61.156  81.031  72.849  0.00  0.00           H
ATOM   4953  HB3 LEU B 267      62.879  81.176  72.515  0.00  0.00           H
ATOM   4954  CG  LEU B 267      62.338  79.341  73.480  0.00  0.00           C
ATOM   4955  HG  LEU B 267      61.613  78.975  74.205  0.00  0.00           H
ATOM   4956  CD1 LEU B 267      62.112  78.611  72.154  0.00  0.00           C
ATOM   4957 HD11 LEU B 267      62.862  78.913  71.423  0.00  0.00           H
ATOM   4958 HD12 LEU B 267      62.173  77.535  72.310  0.00  0.00           H
ATOM   4959 HD13 LEU B 267      61.122  78.852  71.769  0.00  0.00           H
ATOM   4960  CD2 LEU B 267      63.743  78.988  73.976  0.00  0.00           C
ATOM   4961 HD21 LEU B 267      63.907  79.413  74.966  0.00  0.00           H
ATOM   4962 HD22 LEU B 267      63.843  77.906  74.054  0.00  0.00           H
ATOM   4963 HD23 LEU B 267      64.495  79.371  73.284  0.00  0.00           H
ATOM   4964  C   LEU B 267      62.331  83.228  74.128  0.00  0.00           C
ATOM   4965  O   LEU B 267      63.229  83.648  73.393  0.00  0.00           O
ATOM   4966  N   GLY B 268      61.352  84.029  74.564  0.00  0.00           N
ATOM   4967  H   GLY B 268      60.648  83.640  75.179  0.00  0.00           H
ATOM   4968  CA  GLY B 268      61.188  85.422  74.137  0.00  0.00           C
ATOM   4969  HA2 GLY B 268      60.319  85.843  74.642  0.00  0.00           H
ATOM   4970  HA3 GLY B 268      62.070  85.997  74.420  0.00  0.00           H
ATOM   4971  C   GLY B 268      60.975  85.546  72.623  0.00  0.00           C
ATOM   4972  O   GLY B 268      61.790  86.164  71.942  0.00  0.00           O
ATOM   4973  N   LEU B 269      59.928  84.904  72.103  0.00  0.00           N
ATOM   4974  H   LEU B 269      59.314  84.432  72.760  0.00  0.00           H
ATOM   4975  CA  LEU B 269      59.556  84.805  70.684  0.00  0.00           C
ATOM   4976  HA  LEU B 269      60.053  85.595  70.120  0.00  0.00           H
ATOM   4977  CB  LEU B 269      60.009  83.431  70.132  0.00  0.00           C
ATOM   4978  HB2 LEU B 269      59.536  82.656  70.735  0.00  0.00           H
ATOM   4979  HB3 LEU B 269      59.643  83.317  69.110  0.00  0.00           H
ATOM   4980  CG  LEU B 269      61.527  83.174  70.111  0.00  0.00           C
ATOM   4981  HG  LEU B 269      61.931  83.279  71.115  0.00  0.00           H
ATOM   4982  CD1 LEU B 269      61.795  81.743  69.642  0.00  0.00           C
ATOM   4983 HD11 LEU B 269      61.437  81.608  68.621  0.00  0.00           H
ATOM   4984 HD12 LEU B 269      62.864  81.535  69.673  0.00  0.00           H
ATOM   4985 HD13 LEU B 269      61.282  81.037  70.294  0.00  0.00           H
ATOM   4986  CD2 LEU B 269      62.273  84.120  69.170  0.00  0.00           C
ATOM   4987 HD21 LEU B 269      62.194  85.147  69.525  0.00  0.00           H
ATOM   4988 HD22 LEU B 269      63.326  83.848  69.129  0.00  0.00           H
ATOM   4989 HD23 LEU B 269      61.854  84.062  68.165  0.00  0.00           H
ATOM   4990  C   LEU B 269      58.037  85.007  70.499  0.00  0.00           C
ATOM   4991  O   LEU B 269      57.295  85.229  71.456  0.00  0.00           O
ATOM   4992  N   GLU B 270      57.559  84.941  69.257  0.00  0.00           N
ATOM   4993  H   GLU B 270      58.210  84.737  68.513  0.00  0.00           H
ATOM   4994  CA  GLU B 270      56.135  85.027  68.898  0.00  0.00           C
ATOM   4995  HA  GLU B 270      55.581  85.471  69.722  0.00  0.00           H
ATOM   4996  CB  GLU B 270      55.967  85.952  67.687  0.00  0.00           C
ATOM   4997  HB2 GLU B 270      56.523  85.547  66.843  0.00  0.00           H
ATOM   4998  HB3 GLU B 270      54.911  85.975  67.424  0.00  0.00           H
ATOM   4999  CG  GLU B 270      56.455  87.383  67.978  0.00  0.00           C
ATOM   5000  HG2 GLU B 270      55.942  87.756  68.868  0.00  0.00           H
ATOM   5001  HG3 GLU B 270      57.527  87.372  68.182  0.00  0.00           H
ATOM   5002  CD  GLU B 270      56.165  88.328  66.808  0.00  0.00           C
ATOM   5003  OE1 GLU B 270      54.991  88.372  66.362  0.00  0.00           O
ATOM   5004  OE2 GLU B 270      57.099  89.013  66.341  0.00  0.00           O
ATOM   5005  C   GLU B 270      55.506  83.643  68.644  0.00  0.00           C
ATOM   5006  O   GLU B 270      56.206  82.691  68.301  0.00  0.00           O
ATOM   5007  N   LYS B 271      54.175  83.523  68.793  0.00  0.00           N
ATOM   5008  H   LYS B 271      53.640  84.351  69.040  0.00  0.00           H
ATOM   5009  CA  LYS B 271      53.467  82.226  68.717  0.00  0.00           C
ATOM   5010  HA  LYS B 271      53.919  81.558  69.452  0.00  0.00           H
ATOM   5011  CB  LYS B 271      51.984  82.422  69.094  0.00  0.00           C
ATOM   5012  HB2 LYS B 271      51.937  83.010  70.013  0.00  0.00           H
ATOM   5013  HB3 LYS B 271      51.473  82.979  68.307  0.00  0.00           H
ATOM   5014  CG  LYS B 271      51.249  81.091  69.339  0.00  0.00           C
ATOM   5015  HG2 LYS B 271      51.189  80.531  68.404  0.00  0.00           H
ATOM   5016  HG3 LYS B 271      51.815  80.505  70.064  0.00  0.00           H
ATOM   5017  CD  LYS B 271      49.833  81.307  69.895  0.00  0.00           C
ATOM   5018  HD2 LYS B 271      49.907  81.839  70.845  0.00  0.00           H
ATOM   5019  HD3 LYS B 271      49.252  81.911  69.197  0.00  0.00           H
ATOM   5020  CE  LYS B 271      49.122  79.963  70.119  0.00  0.00           C
ATOM   5021  HE2 LYS B 271      48.905  79.516  69.145  0.00  0.00           H
ATOM   5022  HE3 LYS B 271      49.797  79.294  70.656  0.00  0.00           H
ATOM   5023  NZ  LYS B 271      47.863  80.127  70.893  0.00  0.00           N
ATOM   5024  HZ1 LYS B 271      47.172  80.623  70.326  0.00  0.00           H
ATOM   5025  HZ2 LYS B 271      47.451  79.237  71.165  0.00  0.00           H
ATOM   5026  HZ3 LYS B 271      48.025  80.637  71.747  0.00  0.00           H
ATOM   5027  C   LYS B 271      53.649  81.527  67.360  0.00  0.00           C
ATOM   5028  O   LYS B 271      53.972  80.342  67.325  0.00  0.00           O
ATOM   5029  N   ASP B 272      53.532  82.266  66.254  0.00  0.00           N
ATOM   5030  H   ASP B 272      53.258  83.231  66.345  0.00  0.00           H
ATOM   5031  CA  ASP B 272      53.802  81.732  64.909  0.00  0.00           C
ATOM   5032  HA  ASP B 272      53.231  80.810  64.782  0.00  0.00           H
ATOM   5033  CB  ASP B 272      53.335  82.729  63.840  0.00  0.00           C
ATOM   5034  HB2 ASP B 272      52.299  82.999  64.044  0.00  0.00           H
ATOM   5035  HB3 ASP B 272      53.942  83.634  63.901  0.00  0.00           H
ATOM   5036  CG  ASP B 272      53.410  82.148  62.420  0.00  0.00           C
ATOM   5037  OD1 ASP B 272      53.005  80.980  62.222  0.00  0.00           O
ATOM   5038  OD2 ASP B 272      53.820  82.884  61.501  0.00  0.00           O
ATOM   5039  C   ASP B 272      55.287  81.389  64.700  0.00  0.00           C
ATOM   5040  O   ASP B 272      55.599  80.357  64.121  0.00  0.00           O
ATOM   5041  N   VAL B 273      56.219  82.180  65.241  0.00  0.00           N
ATOM   5042  H   VAL B 273      55.922  82.991  65.760  0.00  0.00           H
ATOM   5043  CA  VAL B 273      57.664  81.879  65.157  0.00  0.00           C
ATOM   5044  HA  VAL B 273      57.924  81.752  64.105  0.00  0.00           H
ATOM   5045  CB  VAL B 273      58.508  83.050  65.705  0.00  0.00           C
[truncated: 241,079 more chars]
