# Supplementary material for: The homeodomain of Oct4 is a dimeric binder of methylated CpG elements
Source: Nucleic Acids Res. 2023 Jan 12;51(3):1120–38. doi: 10.1093/nar/gkac1262 (PMC9943670; doi:10.1093/nar/gkac1262)
Supplement: gkac1262_Supplemental_Files [file gkac1262_supplemental_files.zip › oct4_oct4_nr5a2_cpgpal_model02_renum.pdb]

HELIX    1   1 GLN A  137  LEU A  160  1                                  24
HELIX    2   2 GLN A  164  LEU A  174  1                                  11
HELIX    3   3 GLN A  181  GLU A  188  1                                   8
HELIX    4   4 PHE A  194  VAL A  208  1                                  15
HELIX    5   5 LEU A  217  ILE A  220  1                                   4
HELIX    6   6 THR A  225  VAL A  227  1                                   3
HELIX    7   7 ASN A  239  LEU A  248  1                                  10
HELIX    8   8 LEU A  257  LEU A  267  1                                  11
HELIX    9   9 LYS A  271  LYS A  286  1                                  16
HELIX   10  10 GLN B  137  LEU B  160  1                                  24
HELIX   11  11 GLN B  164  LEU B  174  1                                  11
HELIX   12  12 GLN B  181  GLU B  188  1                                   8
HELIX   13  13 PHE B  194  VAL B  208  1                                  15
HELIX   14  14 LEU B  217  ILE B  220  1                                   4
HELIX   15  15 THR B  225  VAL B  227  1                                   3
HELIX   16  16 ASN B  239  PHE B  249  1                                  11
HELIX   17  17 THR B  256  LEU B  267  1                                  12
HELIX   18  18 LYS B  271  LYS B  286  1                                  16
ATOM      1  CH3 GLU A 134     -74.413  19.848  72.637  0.00  0.00           C
ATOM      2  CC  GLU A 134     -75.571  20.489  71.952  0.00  0.00           C
ATOM      3  OO  GLU A 134     -75.352  21.173  70.973  0.00  0.00           O
ATOM      4  N   GLU A 134     -76.775  20.157  72.433  0.00  0.00           N
ATOM      5  CA  GLU A 134     -78.001  20.337  71.641  0.00  0.00           C
ATOM      6  CB  GLU A 134     -78.346  19.039  70.911  0.00  0.00           C
ATOM      7  CG  GLU A 134     -79.760  18.941  70.318  0.00  0.00           C
ATOM      8  CD  GLU A 134     -80.038  19.941  69.251  0.00  0.00           C
ATOM      9  OE1 GLU A 134     -81.222  20.381  69.107  0.00  0.00           O
ATOM     10  OE2 GLU A 134     -79.165  20.381  68.473  0.00  0.00           O
ATOM     11  C   GLU A 134     -79.139  20.944  72.446  0.00  0.00           C
ATOM     12  O   GLU A 134     -79.849  21.809  71.927  0.00  0.00           O
ATOM     13  N   GLU A 135     -79.286  20.621  73.733  0.00  0.00           N
ATOM     14  CA  GLU A 135     -80.128  21.243  74.794  0.00  0.00           C
ATOM     15  CB  GLU A 135     -80.536  20.092  75.720  0.00  0.00           C
ATOM     16  CG  GLU A 135     -81.145  20.734  76.990  0.00  0.00           C
ATOM     17  CD  GLU A 135     -82.415  21.518  76.791  0.00  0.00           C
ATOM     18  OE1 GLU A 135     -82.957  21.490  75.682  0.00  0.00           O
ATOM     19  OE2 GLU A 135     -82.972  22.070  77.742  0.00  0.00           O
ATOM     20  C   GLU A 135     -79.354  22.378  75.491  0.00  0.00           C
ATOM     21  O   GLU A 135     -79.966  23.365  75.899  0.00  0.00           O
ATOM     22  N   SER A 136     -78.017  22.330  75.474  0.00  0.00           N
ATOM     23  CA  SER A 136     -77.102  23.367  75.973  0.00  0.00           C
ATOM     24  CB  SER A 136     -75.743  22.804  76.471  0.00  0.00           C
ATOM     25  OG  SER A 136     -74.879  23.892  76.790  0.00  0.00           O
ATOM     26  C   SER A 136     -77.020  24.523  75.018  0.00  0.00           C
ATOM     27  O   SER A 136     -76.330  24.435  73.974  0.00  0.00           O
ATOM     28  N   GLN A 137     -77.613  25.719  75.390  0.00  0.00           N
ATOM     29  CA  GLN A 137     -77.537  26.911  74.520  0.00  0.00           C
ATOM     30  CB  GLN A 137     -78.543  27.889  75.007  0.00  0.00           C
ATOM     31  CG  GLN A 137     -79.965  27.438  74.973  0.00  0.00           C
ATOM     32  CD  GLN A 137     -80.390  26.962  73.602  0.00  0.00           C
ATOM     33  OE1 GLN A 137     -79.778  27.209  72.556  0.00  0.00           O
ATOM     34  NE2 GLN A 137     -81.337  26.004  73.510  0.00  0.00           N
ATOM     35  C   GLN A 137     -76.170  27.482  74.515  0.00  0.00           C
ATOM     36  O   GLN A 137     -75.735  28.141  73.564  0.00  0.00           O
ATOM     37  N   ASP A 138     -75.364  27.195  75.519  0.00  0.00           N
ATOM     38  CA  ASP A 138     -73.906  27.620  75.503  0.00  0.00           C
ATOM     39  CB  ASP A 138     -73.382  27.449  76.911  0.00  0.00           C
ATOM     40  CG  ASP A 138     -73.842  28.597  77.822  0.00  0.00           C
ATOM     41  OD1 ASP A 138     -75.024  28.424  78.286  0.00  0.00           O
ATOM     42  OD2 ASP A 138     -73.169  29.558  78.285  0.00  0.00           O
ATOM     43  C   ASP A 138     -73.033  26.953  74.461  0.00  0.00           C
ATOM     44  O   ASP A 138     -72.233  27.622  73.819  0.00  0.00           O
ATOM     45  N   ILE A 139     -73.257  25.704  74.321  0.00  0.00           N
ATOM     46  CA  ILE A 139     -72.536  24.829  73.350  0.00  0.00           C
ATOM     47  CB  ILE A 139     -72.503  23.346  73.611  0.00  0.00           C
ATOM     48  CG2 ILE A 139     -71.543  22.548  72.659  0.00  0.00           C
ATOM     49  CG1 ILE A 139     -72.182  22.957  75.054  0.00  0.00           C
ATOM     50  CD1 ILE A 139     -72.273  21.439  75.482  0.00  0.00           C
ATOM     51  C   ILE A 139     -73.028  25.191  71.966  0.00  0.00           C
ATOM     52  O   ILE A 139     -72.187  25.400  71.110  0.00  0.00           O
ATOM     53  N   LYS A 140     -74.361  25.546  71.825  0.00  0.00           N
ATOM     54  CA  LYS A 140     -74.813  26.240  70.554  0.00  0.00           C
ATOM     55  CB  LYS A 140     -76.335  26.232  70.459  0.00  0.00           C
ATOM     56  CG  LYS A 140     -76.886  24.766  70.280  0.00  0.00           C
ATOM     57  CD  LYS A 140     -78.311  24.680  69.829  0.00  0.00           C
ATOM     58  CE  LYS A 140     -78.745  23.227  69.506  0.00  0.00           C
ATOM     59  NZ  LYS A 140     -80.184  23.086  69.434  0.00  0.00           N
ATOM     60  C   LYS A 140     -74.123  27.602  70.345  0.00  0.00           C
ATOM     61  O   LYS A 140     -73.693  27.787  69.208  0.00  0.00           O
ATOM     62  N   ALA A 141     -74.051  28.510  71.328  0.00  0.00           N
ATOM     63  CA  ALA A 141     -73.387  29.861  71.177  0.00  0.00           C
ATOM     64  CB  ALA A 141     -73.613  30.733  72.469  0.00  0.00           C
ATOM     65  C   ALA A 141     -71.867  29.650  70.895  0.00  0.00           C
ATOM     66  O   ALA A 141     -71.401  30.335  70.015  0.00  0.00           O
ATOM     67  N   LEU A 142     -71.110  28.815  71.664  0.00  0.00           N
ATOM     68  CA  LEU A 142     -69.692  28.454  71.241  0.00  0.00           C
ATOM     69  CB  LEU A 142     -69.328  27.284  72.221  0.00  0.00           C
ATOM     70  CG  LEU A 142     -67.976  26.514  71.933  0.00  0.00           C
ATOM     71  CD1 LEU A 142     -66.832  27.593  71.961  0.00  0.00           C
ATOM     72  CD2 LEU A 142     -67.676  25.337  72.900  0.00  0.00           C
ATOM     73  C   LEU A 142     -69.632  27.939  69.770  0.00  0.00           C
ATOM     74  O   LEU A 142     -68.710  28.326  69.065  0.00  0.00           O
ATOM     75  N   GLN A 143     -70.611  27.161  69.337  0.00  0.00           N
ATOM     76  CA  GLN A 143     -70.686  26.582  68.044  0.00  0.00           C
ATOM     77  CB  GLN A 143     -71.667  25.350  67.848  0.00  0.00           C
ATOM     78  CG  GLN A 143     -71.901  24.840  66.409  0.00  0.00           C
ATOM     79  CD  GLN A 143     -73.057  23.922  66.242  0.00  0.00           C
ATOM     80  OE1 GLN A 143     -73.822  23.606  67.158  0.00  0.00           O
ATOM     81  NE2 GLN A 143     -73.167  23.406  64.969  0.00  0.00           N
ATOM     82  C   GLN A 143     -70.845  27.568  66.913  0.00  0.00           C
ATOM     83  O   GLN A 143     -70.275  27.332  65.802  0.00  0.00           O
ATOM     84  N   LYS A 144     -71.581  28.692  67.064  0.00  0.00           N
ATOM     85  CA  LYS A 144     -71.699  29.729  66.042  0.00  0.00           C
ATOM     86  CB  LYS A 144     -72.936  30.578  66.384  0.00  0.00           C
ATOM     87  CG  LYS A 144     -73.267  31.628  65.269  0.00  0.00           C
ATOM     88  CD  LYS A 144     -73.364  31.065  63.891  0.00  0.00           C
ATOM     89  CE  LYS A 144     -73.970  32.149  62.986  0.00  0.00           C
ATOM     90  NZ  LYS A 144     -74.218  31.659  61.650  0.00  0.00           N
ATOM     91  C   LYS A 144     -70.514  30.590  65.994  0.00  0.00           C
ATOM     92  O   LYS A 144     -70.174  31.030  64.870  0.00  0.00           O
ATOM     93  N   GLU A 145     -69.696  30.683  67.063  0.00  0.00           N
ATOM     94  CA  GLU A 145     -68.379  31.242  66.977  0.00  0.00           C
ATOM     95  CB  GLU A 145     -67.965  31.829  68.374  0.00  0.00           C
ATOM     96  CG  GLU A 145     -68.753  33.060  68.806  0.00  0.00           C
ATOM     97  CD  GLU A 145     -68.770  34.158  67.813  0.00  0.00           C
ATOM     98  OE1 GLU A 145     -69.849  34.866  67.744  0.00  0.00           O
ATOM     99  OE2 GLU A 145     -67.683  34.288  67.187  0.00  0.00           O
ATOM    100  C   GLU A 145     -67.345  30.266  66.476  0.00  0.00           C
ATOM    101  O   GLU A 145     -66.579  30.723  65.673  0.00  0.00           O
ATOM    102  N   LEU A 146     -67.371  28.903  66.671  0.00  0.00           N
ATOM    103  CA  LEU A 146     -66.555  27.988  65.864  0.00  0.00           C
ATOM    104  CB  LEU A 146     -66.558  26.559  66.365  0.00  0.00           C
ATOM    105  CG  LEU A 146     -65.835  26.400  67.698  0.00  0.00           C
ATOM    106  CD1 LEU A 146     -66.316  25.073  68.288  0.00  0.00           C
ATOM    107  CD2 LEU A 146     -64.335  26.283  67.383  0.00  0.00           C
ATOM    108  C   LEU A 146     -67.045  27.955  64.407  0.00  0.00           C
ATOM    109  O   LEU A 146     -66.175  27.803  63.570  0.00  0.00           O
ATOM    110  N   GLU A 147     -68.332  28.071  64.029  0.00  0.00           N
ATOM    111  CA  GLU A 147     -68.812  28.163  62.626  0.00  0.00           C
ATOM    112  CB  GLU A 147     -70.331  28.216  62.617  0.00  0.00           C
ATOM    113  CG  GLU A 147     -70.847  27.975  61.205  0.00  0.00           C
ATOM    114  CD  GLU A 147     -71.928  28.922  60.671  0.00  0.00           C
ATOM    115  OE1 GLU A 147     -71.713  29.603  59.644  0.00  0.00           O
ATOM    116  OE2 GLU A 147     -73.043  29.048  61.171  0.00  0.00           O
ATOM    117  C   GLU A 147     -68.112  29.400  61.921  0.00  0.00           C
ATOM    118  O   GLU A 147     -67.793  29.311  60.755  0.00  0.00           O
ATOM    119  N   GLN A 148     -67.870  30.478  62.684  0.00  0.00           N
ATOM    120  CA  GLN A 148     -67.160  31.667  62.362  0.00  0.00           C
ATOM    121  CB  GLN A 148     -67.508  32.810  63.415  0.00  0.00           C
ATOM    122  CG  GLN A 148     -66.446  33.896  63.610  0.00  0.00           C
ATOM    123  CD  GLN A 148     -66.299  34.904  62.491  0.00  0.00           C
ATOM    124  OE1 GLN A 148     -66.432  34.681  61.290  0.00  0.00           O
ATOM    125  NE2 GLN A 148     -65.950  36.087  62.928  0.00  0.00           N
ATOM    126  C   GLN A 148     -65.709  31.312  62.120  0.00  0.00           C
ATOM    127  O   GLN A 148     -65.169  31.616  61.000  0.00  0.00           O
ATOM    128  N   PHE A 149     -65.030  30.687  63.082  0.00  0.00           N
ATOM    129  CA  PHE A 149     -63.573  30.340  62.912  0.00  0.00           C
ATOM    130  CB  PHE A 149     -63.057  29.969  64.285  0.00  0.00           C
ATOM    131  CG  PHE A 149     -61.573  30.042  64.515  0.00  0.00           C
ATOM    132  CD1 PHE A 149     -60.715  28.946  64.471  0.00  0.00           C
ATOM    133  CE1 PHE A 149     -59.402  29.086  64.771  0.00  0.00           C
ATOM    134  CZ  PHE A 149     -58.852  30.334  65.206  0.00  0.00           C
ATOM    135  CE2 PHE A 149     -59.749  31.414  65.362  0.00  0.00           C
ATOM    136  CD2 PHE A 149     -61.020  31.330  64.968  0.00  0.00           C
ATOM    137  C   PHE A 149     -63.243  29.434  61.791  0.00  0.00           C
ATOM    138  O   PHE A 149     -62.224  29.547  61.150  0.00  0.00           O
ATOM    139  N   ALA A 150     -64.156  28.459  61.539  0.00  0.00           N
ATOM    140  CA  ALA A 150     -64.033  27.529  60.438  0.00  0.00           C
ATOM    141  CB  ALA A 150     -65.083  26.485  60.673  0.00  0.00           C
ATOM    142  C   ALA A 150     -64.261  28.251  59.128  0.00  0.00           C
ATOM    143  O   ALA A 150     -63.603  27.879  58.160  0.00  0.00           O
ATOM    144  N   LYS A 151     -65.169  29.256  59.039  0.00  0.00           N
ATOM    145  CA  LYS A 151     -65.212  30.155  57.855  0.00  0.00           C
ATOM    146  CB  LYS A 151     -66.489  31.040  57.946  0.00  0.00           C
ATOM    147  CG  LYS A 151     -66.847  31.735  56.610  0.00  0.00           C
ATOM    148  CD  LYS A 151     -68.215  32.383  56.645  0.00  0.00           C
ATOM    149  CE  LYS A 151     -68.669  33.042  55.323  0.00  0.00           C
ATOM    150  NZ  LYS A 151     -69.771  33.919  55.633  0.00  0.00           N
ATOM    151  C   LYS A 151     -63.980  30.982  57.615  0.00  0.00           C
ATOM    152  O   LYS A 151     -63.536  30.915  56.469  0.00  0.00           O
ATOM    153  N   LEU A 152     -63.367  31.682  58.604  0.00  0.00           N
ATOM    154  CA  LEU A 152     -62.100  32.338  58.525  0.00  0.00           C
ATOM    155  CB  LEU A 152     -61.823  33.093  59.892  0.00  0.00           C
ATOM    156  CG  LEU A 152     -62.746  34.296  60.326  0.00  0.00           C
ATOM    157  CD1 LEU A 152     -62.592  34.564  61.868  0.00  0.00           C
ATOM    158  CD2 LEU A 152     -62.211  35.540  59.659  0.00  0.00           C
ATOM    159  C   LEU A 152     -60.942  31.341  58.109  0.00  0.00           C
ATOM    160  O   LEU A 152     -60.121  31.693  57.304  0.00  0.00           O
ATOM    161  N   LEU A 153     -60.855  30.128  58.799  0.00  0.00           N
ATOM    162  CA  LEU A 153     -59.936  29.062  58.430  0.00  0.00           C
ATOM    163  CB  LEU A 153     -60.256  27.936  59.424  0.00  0.00           C
ATOM    164  CG  LEU A 153     -59.358  26.649  59.245  0.00  0.00           C
ATOM    165  CD1 LEU A 153     -57.832  26.817  59.495  0.00  0.00           C
ATOM    166  CD2 LEU A 153     -59.844  25.375  60.048  0.00  0.00           C
ATOM    167  C   LEU A 153     -59.937  28.673  56.941  0.00  0.00           C
ATOM    168  O   LEU A 153     -58.922  28.546  56.298  0.00  0.00           O
ATOM    169  N   LYS A 154     -61.144  28.389  56.405  0.00  0.00           N
ATOM    170  CA  LYS A 154     -61.167  28.126  54.965  0.00  0.00           C
ATOM    171  CB  LYS A 154     -62.609  27.566  54.613  0.00  0.00           C
ATOM    172  CG  LYS A 154     -63.045  27.429  53.151  0.00  0.00           C
ATOM    173  CD  LYS A 154     -64.281  26.462  52.982  0.00  0.00           C
ATOM    174  CE  LYS A 154     -65.552  27.012  53.462  0.00  0.00           C
ATOM    175  NZ  LYS A 154     -66.589  25.950  53.408  0.00  0.00           N
ATOM    176  C   LYS A 154     -60.760  29.366  54.148  0.00  0.00           C
ATOM    177  O   LYS A 154     -59.811  29.301  53.334  0.00  0.00           O
ATOM    178  N   GLN A 155     -61.408  30.486  54.454  0.00  0.00           N
ATOM    179  CA  GLN A 155     -60.924  31.760  53.762  0.00  0.00           C
ATOM    180  CB  GLN A 155     -61.704  33.050  54.244  0.00  0.00           C
ATOM    181  CG  GLN A 155     -63.138  33.029  53.775  0.00  0.00           C
ATOM    182  CD  GLN A 155     -64.016  34.121  54.394  0.00  0.00           C
ATOM    183  OE1 GLN A 155     -63.638  34.940  55.192  0.00  0.00           O
ATOM    184  NE2 GLN A 155     -65.273  34.182  54.011  0.00  0.00           N
ATOM    185  C   GLN A 155     -59.441  32.156  53.744  0.00  0.00           C
ATOM    186  O   GLN A 155     -58.913  32.456  52.671  0.00  0.00           O
ATOM    187  N   LYS A 156     -58.768  32.089  54.875  0.00  0.00           N
ATOM    188  CA  LYS A 156     -57.338  32.301  55.052  0.00  0.00           C
ATOM    189  CB  LYS A 156     -56.960  32.089  56.506  0.00  0.00           C
ATOM    190  CG  LYS A 156     -55.558  32.552  56.849  0.00  0.00           C
ATOM    191  CD  LYS A 156     -55.285  33.998  56.707  0.00  0.00           C
ATOM    192  CE  LYS A 156     -56.302  34.944  57.439  0.00  0.00           C
ATOM    193  NZ  LYS A 156     -55.809  36.349  57.480  0.00  0.00           N
ATOM    194  C   LYS A 156     -56.519  31.272  54.231  0.00  0.00           C
ATOM    195  O   LYS A 156     -55.564  31.704  53.628  0.00  0.00           O
ATOM    196  N   ARG A 157     -56.994  29.957  54.070  0.00  0.00           N
ATOM    197  CA  ARG A 157     -56.463  28.920  53.202  0.00  0.00           C
ATOM    198  CB  ARG A 157     -56.914  27.426  53.570  0.00  0.00           C
ATOM    199  CG  ARG A 157     -56.655  26.380  52.437  0.00  0.00           C
ATOM    200  CD  ARG A 157     -57.209  25.039  52.834  0.00  0.00           C
ATOM    201  NE  ARG A 157     -58.746  25.012  52.860  0.00  0.00           N
ATOM    202  CZ  ARG A 157     -59.584  24.800  51.838  0.00  0.00           C
ATOM    203  NH1 ARG A 157     -59.183  24.874  50.606  0.00  0.00           N
ATOM    204  NH2 ARG A 157     -60.799  24.546  52.018  0.00  0.00           N
ATOM    205  C   ARG A 157     -56.598  29.233  51.746  0.00  0.00           C
ATOM    206  O   ARG A 157     -55.635  29.446  51.004  0.00  0.00           O
ATOM    207  N   ILE A 158     -57.832  29.419  51.268  0.00  0.00           N
ATOM    208  CA  ILE A 158     -58.169  29.795  49.863  0.00  0.00           C
ATOM    209  CB  ILE A 158     -59.721  29.764  49.575  0.00  0.00           C
ATOM    210  CG2 ILE A 158     -60.037  30.169  48.112  0.00  0.00           C
ATOM    211  CG1 ILE A 158     -60.342  28.375  49.857  0.00  0.00           C
ATOM    212  CD1 ILE A 158     -61.836  28.523  50.066  0.00  0.00           C
ATOM    213  C   ILE A 158     -57.428  31.033  49.321  0.00  0.00           C
ATOM    214  O   ILE A 158     -56.842  30.940  48.251  0.00  0.00           O
ATOM    215  N   THR A 159     -57.371  32.055  50.135  0.00  0.00           N
ATOM    216  CA  THR A 159     -56.590  33.278  49.911  0.00  0.00           C
ATOM    217  CB  THR A 159     -56.919  34.370  50.970  0.00  0.00           C
ATOM    218  CG2 THR A 159     -56.103  35.633  50.537  0.00  0.00           C
ATOM    219  OG1 THR A 159     -58.325  34.594  50.892  0.00  0.00           O
ATOM    220  C   THR A 159     -55.093  32.988  49.805  0.00  0.00           C
ATOM    221  O   THR A 159     -54.542  33.291  48.707  0.00  0.00           O
ATOM    222  N   LEU A 160     -54.409  32.524  50.828  0.00  0.00           N
ATOM    223  CA  LEU A 160     -53.003  32.217  50.732  0.00  0.00           C
ATOM    224  CB  LEU A 160     -52.533  31.840  52.189  0.00  0.00           C
ATOM    225  CG  LEU A 160     -52.623  32.875  53.279  0.00  0.00           C
ATOM    226  CD1 LEU A 160     -52.397  32.226  54.658  0.00  0.00           C
ATOM    227  CD2 LEU A 160     -51.620  34.075  53.194  0.00  0.00           C
ATOM    228  C   LEU A 160     -52.597  31.171  49.680  0.00  0.00           C
ATOM    229  O   LEU A 160     -51.374  31.149  49.425  0.00  0.00           O
ATOM    230  N   GLY A 161     -53.483  30.345  49.137  0.00  0.00           N
ATOM    231  CA  GLY A 161     -53.059  29.396  48.040  0.00  0.00           C
ATOM    232  C   GLY A 161     -52.311  28.138  48.623  0.00  0.00           C
ATOM    233  O   GLY A 161     -51.487  27.513  47.921  0.00  0.00           O
ATOM    234  N   TYR A 162     -52.432  27.855  49.960  0.00  0.00           N
ATOM    235  CA  TYR A 162     -52.159  26.588  50.649  0.00  0.00           C
ATOM    236  CB  TYR A 162     -52.296  26.796  52.174  0.00  0.00           C
ATOM    237  CG  TYR A 162     -51.163  27.568  52.879  0.00  0.00           C
ATOM    238  CD1 TYR A 162     -50.733  26.995  54.057  0.00  0.00           C
ATOM    239  CE1 TYR A 162     -49.875  27.701  54.943  0.00  0.00           C
ATOM    240  CZ  TYR A 162     -49.356  28.972  54.607  0.00  0.00           C
ATOM    241  OH  TYR A 162     -48.466  29.540  55.442  0.00  0.00           O
ATOM    242  CE2 TYR A 162     -49.753  29.508  53.353  0.00  0.00           C
ATOM    243  CD2 TYR A 162     -50.612  28.825  52.456  0.00  0.00           C
ATOM    244  C   TYR A 162     -53.254  25.540  50.332  0.00  0.00           C
ATOM    245  O   TYR A 162     -54.276  25.849  49.699  0.00  0.00           O
ATOM    246  N   THR A 163     -52.941  24.256  50.402  0.00  0.00           N
ATOM    247  CA  THR A 163     -53.849  23.182  50.675  0.00  0.00           C
ATOM    248  CB  THR A 163     -53.311  21.921  50.026  0.00  0.00           C
ATOM    249  CG2 THR A 163     -52.928  21.964  48.523  0.00  0.00           C
ATOM    250  OG1 THR A 163     -52.037  21.563  50.618  0.00  0.00           O
ATOM    251  C   THR A 163     -54.177  22.885  52.163  0.00  0.00           C
ATOM    252  O   THR A 163     -53.310  23.265  52.999  0.00  0.00           O
ATOM    253  N   GLN A 164     -55.169  22.157  52.602  0.00  0.00           N
ATOM    254  CA  GLN A 164     -55.453  21.701  53.961  0.00  0.00           C
ATOM    255  CB  GLN A 164     -56.617  20.780  54.089  0.00  0.00           C
ATOM    256  CG  GLN A 164     -57.986  21.537  53.834  0.00  0.00           C
ATOM    257  CD  GLN A 164     -59.148  20.517  53.808  0.00  0.00           C
ATOM    258  OE1 GLN A 164     -59.053  19.382  53.315  0.00  0.00           O
ATOM    259  NE2 GLN A 164     -60.252  20.967  54.349  0.00  0.00           N
ATOM    260  C   GLN A 164     -54.133  21.026  54.529  0.00  0.00           C
ATOM    261  O   GLN A 164     -53.743  21.324  55.623  0.00  0.00           O
ATOM    262  N   ALA A 165     -53.424  20.304  53.616  0.00  0.00           N
ATOM    263  CA  ALA A 165     -52.121  19.664  54.010  0.00  0.00           C
ATOM    264  CB  ALA A 165     -51.638  18.829  52.793  0.00  0.00           C
ATOM    265  C   ALA A 165     -51.102  20.706  54.416  0.00  0.00           C
ATOM    266  O   ALA A 165     -50.506  20.631  55.508  0.00  0.00           O
ATOM    267  N   ASP A 166     -51.032  21.730  53.547  0.00  0.00           N
ATOM    268  CA  ASP A 166     -50.030  22.771  53.862  0.00  0.00           C
ATOM    269  CB  ASP A 166     -49.975  23.795  52.676  0.00  0.00           C
ATOM    270  CG  ASP A 166     -49.512  23.103  51.357  0.00  0.00           C
ATOM    271  OD1 ASP A 166     -48.480  22.477  51.491  0.00  0.00           O
ATOM    272  OD2 ASP A 166     -50.127  23.310  50.264  0.00  0.00           O
ATOM    273  C   ASP A 166     -50.368  23.560  55.140  0.00  0.00           C
ATOM    274  O   ASP A 166     -49.391  23.876  55.774  0.00  0.00           O
ATOM    275  N   VAL A 167     -51.656  23.756  55.433  0.00  0.00           N
ATOM    276  CA  VAL A 167     -52.055  24.386  56.694  0.00  0.00           C
ATOM    277  CB  VAL A 167     -53.557  24.624  56.589  0.00  0.00           C
ATOM    278  CG1 VAL A 167     -54.202  25.210  57.850  0.00  0.00           C
ATOM    279  CG2 VAL A 167     -53.923  25.615  55.501  0.00  0.00           C
ATOM    280  C   VAL A 167     -51.791  23.621  57.959  0.00  0.00           C
ATOM    281  O   VAL A 167     -51.242  24.163  58.929  0.00  0.00           O
ATOM    282  N   GLY A 168     -52.176  22.362  57.966  0.00  0.00           N
ATOM    283  CA  GLY A 168     -51.900  21.487  58.996  0.00  0.00           C
ATOM    284  C   GLY A 168     -50.367  21.150  59.205  0.00  0.00           C
ATOM    285  O   GLY A 168     -49.917  20.976  60.327  0.00  0.00           O
ATOM    286  N   LEU A 169     -49.573  21.014  58.159  0.00  0.00           N
ATOM    287  CA  LEU A 169     -48.083  20.875  58.249  0.00  0.00           C
ATOM    288  CB  LEU A 169     -47.606  20.656  56.805  0.00  0.00           C
ATOM    289  CG  LEU A 169     -46.117  20.616  56.672  0.00  0.00           C
ATOM    290  CD1 LEU A 169     -45.744  19.592  55.524  0.00  0.00           C
ATOM    291  CD2 LEU A 169     -45.510  22.029  56.376  0.00  0.00           C
ATOM    292  C   LEU A 169     -47.652  22.132  58.957  0.00  0.00           C
ATOM    293  O   LEU A 169     -47.007  22.098  59.974  0.00  0.00           O
ATOM    294  N   THR A 170     -47.844  23.340  58.403  0.00  0.00           N
ATOM    295  CA  THR A 170     -47.356  24.682  58.930  0.00  0.00           C
ATOM    296  CB  THR A 170     -47.952  25.862  58.081  0.00  0.00           C
ATOM    297  CG2 THR A 170     -47.469  27.256  58.379  0.00  0.00           C
ATOM    298  OG1 THR A 170     -47.606  25.737  56.718  0.00  0.00           O
ATOM    299  C   THR A 170     -47.596  24.893  60.380  0.00  0.00           C
ATOM    300  O   THR A 170     -46.754  25.470  61.098  0.00  0.00           O
ATOM    301  N   LEU A 171     -48.800  24.566  60.829  0.00  0.00           N
ATOM    302  CA  LEU A 171     -49.234  24.819  62.176  0.00  0.00           C
ATOM    303  CB  LEU A 171     -50.765  24.837  62.072  0.00  0.00           C
ATOM    304  CG  LEU A 171     -51.524  25.126  63.392  0.00  0.00           C
ATOM    305  CD1 LEU A 171     -51.226  26.586  63.918  0.00  0.00           C
ATOM    306  CD2 LEU A 171     -53.015  24.846  63.169  0.00  0.00           C
ATOM    307  C   LEU A 171     -48.588  23.742  63.180  0.00  0.00           C
ATOM    308  O   LEU A 171     -48.272  23.964  64.326  0.00  0.00           O
ATOM    309  N   GLY A 172     -48.371  22.520  62.711  0.00  0.00           N
ATOM    310  CA  GLY A 172     -47.666  21.435  63.411  0.00  0.00           C
ATOM    311  C   GLY A 172     -46.162  21.621  63.631  0.00  0.00           C
ATOM    312  O   GLY A 172     -45.648  21.258  64.698  0.00  0.00           O
ATOM    313  N   VAL A 173     -45.502  22.293  62.717  0.00  0.00           N
ATOM    314  CA  VAL A 173     -44.127  22.796  62.942  0.00  0.00           C
ATOM    315  CB  VAL A 173     -43.449  23.302  61.668  0.00  0.00           C
ATOM    316  CG1 VAL A 173     -42.198  24.084  61.959  0.00  0.00           C
ATOM    317  CG2 VAL A 173     -43.100  22.064  60.797  0.00  0.00           C
ATOM    318  C   VAL A 173     -44.037  23.818  64.061  0.00  0.00           C
ATOM    319  O   VAL A 173     -43.066  23.840  64.778  0.00  0.00           O
ATOM    320  N   LEU A 174     -45.071  24.609  64.115  0.00  0.00           N
ATOM    321  CA  LEU A 174     -45.333  25.469  65.272  0.00  0.00           C
ATOM    322  CB  LEU A 174     -46.287  26.524  64.837  0.00  0.00           C
ATOM    323  CG  LEU A 174     -46.165  27.915  65.395  0.00  0.00           C
ATOM    324  CD1 LEU A 174     -44.884  28.610  64.920  0.00  0.00           C
ATOM    325  CD2 LEU A 174     -47.371  28.802  65.099  0.00  0.00           C
ATOM    326  C   LEU A 174     -45.768  24.762  66.598  0.00  0.00           C
ATOM    327  O   LEU A 174     -45.354  25.205  67.670  0.00  0.00           O
ATOM    328  N   PHE A 175     -46.518  23.694  66.485  0.00  0.00           N
ATOM    329  CA  PHE A 175     -46.946  22.981  67.690  0.00  0.00           C
ATOM    330  CB  PHE A 175     -48.409  23.322  67.981  0.00  0.00           C
ATOM    331  CG  PHE A 175     -48.611  24.764  68.249  0.00  0.00           C
ATOM    332  CD1 PHE A 175     -48.168  25.323  69.474  0.00  0.00           C
ATOM    333  CE1 PHE A 175     -48.232  26.684  69.701  0.00  0.00           C
ATOM    334  CZ  PHE A 175     -48.783  27.557  68.731  0.00  0.00           C
ATOM    335  CE2 PHE A 175     -49.296  27.020  67.538  0.00  0.00           C
ATOM    336  CD2 PHE A 175     -49.155  25.639  67.271  0.00  0.00           C
ATOM    337  C   PHE A 175     -46.652  21.476  67.650  0.00  0.00           C
ATOM    338  O   PHE A 175     -47.606  20.690  67.578  0.00  0.00           O
ATOM    339  N   GLY A 176     -45.351  21.196  67.792  0.00  0.00           N
ATOM    340  CA  GLY A 176     -44.827  19.928  68.187  0.00  0.00           C
ATOM    341  C   GLY A 176     -44.983  18.669  67.284  0.00  0.00           C
ATOM    342  O   GLY A 176     -44.170  17.775  67.420  0.00  0.00           O
ATOM    343  N   LYS A 177     -45.967  18.607  66.381  0.00  0.00           N
ATOM    344  CA  LYS A 177     -46.227  17.512  65.370  0.00  0.00           C
ATOM    345  CB  LYS A 177     -46.776  16.285  66.114  0.00  0.00           C
ATOM    346  CG  LYS A 177     -48.200  16.440  66.782  0.00  0.00           C
ATOM    347  CD  LYS A 177     -48.546  15.360  67.729  0.00  0.00           C
ATOM    348  CE  LYS A 177     -50.030  15.458  68.090  0.00  0.00           C
ATOM    349  NZ  LYS A 177     -50.493  16.718  68.680  0.00  0.00           N
ATOM    350  C   LYS A 177     -47.211  17.849  64.310  0.00  0.00           C
ATOM    351  O   LYS A 177     -47.977  18.839  64.555  0.00  0.00           O
ATOM    352  N   VAL A 178     -47.257  17.212  63.157  0.00  0.00           N
ATOM    353  CA  VAL A 178     -48.203  17.472  62.036  0.00  0.00           C
ATOM    354  CB  VAL A 178     -47.742  17.020  60.660  0.00  0.00           C
ATOM    355  CG1 VAL A 178     -48.648  16.953  59.441  0.00  0.00           C
ATOM    356  CG2 VAL A 178     -46.480  17.887  60.374  0.00  0.00           C
ATOM    357  C   VAL A 178     -49.661  17.099  62.276  0.00  0.00           C
ATOM    358  O   VAL A 178     -49.933  15.980  62.732  0.00  0.00           O
ATOM    359  N   PHE A 179     -50.525  18.072  61.932  0.00  0.00           N
ATOM    360  CA  PHE A 179     -51.972  17.945  61.800  0.00  0.00           C
ATOM    361  CB  PHE A 179     -52.714  19.267  62.032  0.00  0.00           C
ATOM    362  CG  PHE A 179     -52.674  19.745  63.441  0.00  0.00           C
ATOM    363  CD1 PHE A 179     -53.497  19.097  64.336  0.00  0.00           C
ATOM    364  CE1 PHE A 179     -53.426  19.479  65.686  0.00  0.00           C
ATOM    365  CZ  PHE A 179     -52.647  20.520  66.177  0.00  0.00           C
ATOM    366  CE2 PHE A 179     -51.841  21.236  65.202  0.00  0.00           C
ATOM    367  CD2 PHE A 179     -51.865  20.869  63.886  0.00  0.00           C
ATOM    368  C   PHE A 179     -52.310  17.465  60.390  0.00  0.00           C
ATOM    369  O   PHE A 179     -51.745  18.045  59.435  0.00  0.00           O
ATOM    370  N   SER A 180     -53.166  16.384  60.283  0.00  0.00           N
ATOM    371  CA  SER A 180     -53.595  15.802  58.995  0.00  0.00           C
ATOM    372  CB  SER A 180     -54.318  14.473  59.381  0.00  0.00           C
ATOM    373  OG  SER A 180     -54.955  13.975  58.220  0.00  0.00           O
ATOM    374  C   SER A 180     -54.511  16.784  58.226  0.00  0.00           C
ATOM    375  O   SER A 180     -55.253  17.497  58.846  0.00  0.00           O
ATOM    376  N   GLN A 181     -54.521  16.731  56.887  0.00  0.00           N
ATOM    377  CA  GLN A 181     -55.574  17.274  56.044  0.00  0.00           C
ATOM    378  CB  GLN A 181     -55.193  16.967  54.580  0.00  0.00           C
ATOM    379  CG  GLN A 181     -55.630  15.518  54.190  0.00  0.00           C
ATOM    380  CD  GLN A 181     -54.936  14.998  52.879  0.00  0.00           C
ATOM    381  OE1 GLN A 181     -55.542  15.058  51.774  0.00  0.00           O
ATOM    382  NE2 GLN A 181     -53.660  14.794  52.846  0.00  0.00           N
ATOM    383  C   GLN A 181     -56.947  16.882  56.457  0.00  0.00           C
ATOM    384  O   GLN A 181     -57.884  17.615  56.229  0.00  0.00           O
ATOM    385  N   THR A 182     -57.172  15.702  57.052  0.00  0.00           N
ATOM    386  CA  THR A 182     -58.461  15.118  57.416  0.00  0.00           C
ATOM    387  CB  THR A 182     -58.343  13.626  57.572  0.00  0.00           C
ATOM    388  CG2 THR A 182     -57.756  12.759  56.393  0.00  0.00           C
ATOM    389  OG1 THR A 182     -57.597  13.354  58.728  0.00  0.00           O
ATOM    390  C   THR A 182     -58.945  15.797  58.680  0.00  0.00           C
ATOM    391  O   THR A 182     -60.086  16.249  58.857  0.00  0.00           O
ATOM    392  N   THR A 183     -58.016  16.133  59.621  0.00  0.00           N
ATOM    393  CA  THR A 183     -58.271  16.946  60.889  0.00  0.00           C
ATOM    394  CB  THR A 183     -57.024  16.871  61.812  0.00  0.00           C
ATOM    395  CG2 THR A 183     -57.317  17.552  63.122  0.00  0.00           C
ATOM    396  OG1 THR A 183     -56.577  15.534  61.960  0.00  0.00           O
ATOM    397  C   THR A 183     -58.615  18.374  60.550  0.00  0.00           C
ATOM    398  O   THR A 183     -59.537  18.916  61.136  0.00  0.00           O
ATOM    399  N   ILE A 184     -57.950  19.005  59.541  0.00  0.00           N
ATOM    400  CA  ILE A 184     -58.169  20.401  59.114  0.00  0.00           C
ATOM    401  CB  ILE A 184     -56.964  21.070  58.377  0.00  0.00           C
ATOM    402  CG2 ILE A 184     -57.376  22.473  57.846  0.00  0.00           C
ATOM    403  CG1 ILE A 184     -55.649  21.363  59.195  0.00  0.00           C
ATOM    404  CD1 ILE A 184     -55.678  22.460  60.250  0.00  0.00           C
ATOM    405  C   ILE A 184     -59.462  20.542  58.418  0.00  0.00           C
ATOM    406  O   ILE A 184     -60.184  21.482  58.755  0.00  0.00           O
ATOM    407  N   CYS A 185     -59.896  19.494  57.659  0.00  0.00           N
ATOM    408  CA  CYS A 185     -61.269  19.487  57.191  0.00  0.00           C
ATOM    409  CB  CYS A 185     -61.198  18.336  56.174  0.00  0.00           C
ATOM    410  SG  CYS A 185     -62.501  18.542  54.916  0.00  0.00           S
ATOM    411  C   CYS A 185     -62.235  19.340  58.314  0.00  0.00           C
ATOM    412  O   CYS A 185     -63.276  19.981  58.219  0.00  0.00           O
ATOM    413  N   ARG A 186     -62.097  18.427  59.283  0.00  0.00           N
ATOM    414  CA  ARG A 186     -63.068  18.195  60.308  0.00  0.00           C
ATOM    415  CB  ARG A 186     -62.645  16.959  61.050  0.00  0.00           C
ATOM    416  CG  ARG A 186     -62.745  15.640  60.259  0.00  0.00           C
ATOM    417  CD  ARG A 186     -61.878  14.434  60.876  0.00  0.00           C
ATOM    418  NE  ARG A 186     -62.500  13.949  62.145  0.00  0.00           N
ATOM    419  CZ  ARG A 186     -61.916  13.253  63.065  0.00  0.00           C
ATOM    420  NH1 ARG A 186     -60.713  12.735  62.999  0.00  0.00           N
ATOM    421  NH2 ARG A 186     -62.622  13.066  64.192  0.00  0.00           N
ATOM    422  C   ARG A 186     -63.240  19.444  61.182  0.00  0.00           C
ATOM    423  O   ARG A 186     -64.304  19.601  61.809  0.00  0.00           O
ATOM    424  N   PHE A 187     -62.230  20.411  61.280  0.00  0.00           N
ATOM    425  CA  PHE A 187     -62.454  21.796  61.783  0.00  0.00           C
ATOM    426  CB  PHE A 187     -61.106  22.539  61.969  0.00  0.00           C
ATOM    427  CG  PHE A 187     -61.236  23.612  63.073  0.00  0.00           C
ATOM    428  CD1 PHE A 187     -62.132  24.664  62.864  0.00  0.00           C
ATOM    429  CE1 PHE A 187     -62.416  25.562  63.954  0.00  0.00           C
ATOM    430  CZ  PHE A 187     -61.828  25.336  65.192  0.00  0.00           C
ATOM    431  CE2 PHE A 187     -60.926  24.274  65.407  0.00  0.00           C
ATOM    432  CD2 PHE A 187     -60.682  23.373  64.364  0.00  0.00           C
ATOM    433  C   PHE A 187     -63.336  22.455  60.725  0.00  0.00           C
ATOM    434  O   PHE A 187     -64.451  22.891  60.966  0.00  0.00           O
ATOM    435  N   GLU A 188     -62.931  22.648  59.442  0.00  0.00           N
ATOM    436  CA  GLU A 188     -63.686  23.432  58.495  0.00  0.00           C
ATOM    437  CB  GLU A 188     -63.061  23.396  57.081  0.00  0.00           C
ATOM    438  CG  GLU A 188     -61.671  24.125  56.941  0.00  0.00           C
ATOM    439  CD  GLU A 188     -61.129  24.091  55.455  0.00  0.00           C
ATOM    440  OE1 GLU A 188     -60.050  24.678  55.287  0.00  0.00           O
ATOM    441  OE2 GLU A 188     -61.801  23.628  54.561  0.00  0.00           O
ATOM    442  C   GLU A 188     -65.186  23.115  58.428  0.00  0.00           C
ATOM    443  O   GLU A 188     -66.061  23.977  58.484  0.00  0.00           O
ATOM    444  N   ALA A 189     -65.388  21.834  58.409  0.00  0.00           N
ATOM    445  CA  ALA A 189     -66.681  21.141  58.317  0.00  0.00           C
ATOM    446  CB  ALA A 189     -66.474  19.765  57.624  0.00  0.00           C
ATOM    447  C   ALA A 189     -67.358  20.965  59.652  0.00  0.00           C
ATOM    448  O   ALA A 189     -68.470  20.422  59.675  0.00  0.00           O
ATOM    449  N   LEU A 190     -66.797  21.394  60.794  0.00  0.00           N
ATOM    450  CA  LEU A 190     -67.199  21.149  62.216  0.00  0.00           C
ATOM    451  CB  LEU A 190     -68.355  22.083  62.529  0.00  0.00           C
ATOM    452  CG  LEU A 190     -68.291  23.585  62.176  0.00  0.00           C
ATOM    453  CD1 LEU A 190     -69.500  24.384  62.712  0.00  0.00           C
ATOM    454  CD2 LEU A 190     -67.035  24.146  62.903  0.00  0.00           C
ATOM    455  C   LEU A 190     -67.527  19.710  62.602  0.00  0.00           C
ATOM    456  O   LEU A 190     -68.313  19.491  63.477  0.00  0.00           O
ATOM    457  N   GLN A 191     -67.032  18.708  61.861  0.00  0.00           N
ATOM    458  CA  GLN A 191     -67.256  17.271  62.138  0.00  0.00           C
ATOM    459  CB  GLN A 191     -66.683  16.461  60.931  0.00  0.00           C
ATOM    460  CG  GLN A 191     -67.453  16.572  59.644  0.00  0.00           C
ATOM    461  CD  GLN A 191     -68.986  16.674  59.844  0.00  0.00           C
ATOM    462  OE1 GLN A 191     -69.734  15.739  60.135  0.00  0.00           O
ATOM    463  NE2 GLN A 191     -69.593  17.808  59.634  0.00  0.00           N
ATOM    464  C   GLN A 191     -66.554  16.745  63.423  0.00  0.00           C
ATOM    465  O   GLN A 191     -66.728  15.629  63.911  0.00  0.00           O
ATOM    466  N   LEU A 192     -65.503  17.474  63.903  0.00  0.00           N
ATOM    467  CA  LEU A 192     -64.930  17.301  65.261  0.00  0.00           C
ATOM    468  CB  LEU A 192     -63.670  18.187  65.407  0.00  0.00           C
ATOM    469  CG  LEU A 192     -62.482  17.992  64.446  0.00  0.00           C
ATOM    470  CD1 LEU A 192     -61.468  19.112  64.562  0.00  0.00           C
ATOM    471  CD2 LEU A 192     -61.515  16.789  64.766  0.00  0.00           C
ATOM    472  C   LEU A 192     -65.968  17.678  66.297  0.00  0.00           C
ATOM    473  O   LEU A 192     -66.997  18.329  66.028  0.00  0.00           O
ATOM    474  N   SER A 193     -65.726  17.403  67.537  0.00  0.00           N
ATOM    475  CA  SER A 193     -66.494  17.889  68.670  0.00  0.00           C
ATOM    476  CB  SER A 193     -66.138  17.043  69.896  0.00  0.00           C
ATOM    477  OG  SER A 193     -66.951  17.356  71.011  0.00  0.00           O
ATOM    478  C   SER A 193     -66.174  19.411  68.907  0.00  0.00           C
ATOM    479  O   SER A 193     -65.009  19.753  68.935  0.00  0.00           O
ATOM    480  N   PHE A 194     -67.118  20.316  69.276  0.00  0.00           N
ATOM    481  CA  PHE A 194     -66.904  21.723  69.523  0.00  0.00           C
ATOM    482  CB  PHE A 194     -68.252  22.409  69.745  0.00  0.00           C
ATOM    483  CG  PHE A 194     -69.289  21.946  68.774  0.00  0.00           C
ATOM    484  CD1 PHE A 194     -69.073  22.267  67.416  0.00  0.00           C
ATOM    485  CE1 PHE A 194     -70.028  21.823  66.480  0.00  0.00           C
ATOM    486  CZ  PHE A 194     -71.158  21.103  66.828  0.00  0.00           C
ATOM    487  CE2 PHE A 194     -71.448  20.953  68.193  0.00  0.00           C
ATOM    488  CD2 PHE A 194     -70.535  21.415  69.172  0.00  0.00           C
ATOM    489  C   PHE A 194     -65.875  21.949  70.665  0.00  0.00           C
ATOM    490  O   PHE A 194     -65.076  22.875  70.597  0.00  0.00           O
ATOM    491  N   LYS A 195     -65.801  21.096  71.678  0.00  0.00           N
ATOM    492  CA  LYS A 195     -64.941  21.288  72.846  0.00  0.00           C
ATOM    493  CB  LYS A 195     -65.500  20.340  73.958  0.00  0.00           C
ATOM    494  CG  LYS A 195     -66.927  20.701  74.417  0.00  0.00           C
ATOM    495  CD  LYS A 195     -67.573  19.813  75.491  0.00  0.00           C
ATOM    496  CE  LYS A 195     -69.126  19.733  75.472  0.00  0.00           C
ATOM    497  NZ  LYS A 195     -69.711  18.856  76.535  0.00  0.00           N
ATOM    498  C   LYS A 195     -63.526  20.928  72.524  0.00  0.00           C
ATOM    499  O   LYS A 195     -62.647  21.732  72.834  0.00  0.00           O
ATOM    500  N   ASN A 196     -63.233  19.883  71.789  0.00  0.00           N
ATOM    501  CA  ASN A 196     -61.880  19.624  71.194  0.00  0.00           C
ATOM    502  CB  ASN A 196     -61.920  18.171  70.596  0.00  0.00           C
ATOM    503  CG  ASN A 196     -60.647  17.701  69.902  0.00  0.00           C
ATOM    504  OD1 ASN A 196     -59.512  18.000  70.326  0.00  0.00           O
ATOM    505  ND2 ASN A 196     -60.879  16.776  69.004  0.00  0.00           N
ATOM    506  C   ASN A 196     -61.515  20.738  70.229  0.00  0.00           C
ATOM    507  O   ASN A 196     -60.419  21.317  70.450  0.00  0.00           O
ATOM    508  N   MET A 197     -62.373  21.152  69.301  0.00  0.00           N
ATOM    509  CA  MET A 197     -62.097  22.270  68.465  0.00  0.00           C
ATOM    510  CB  MET A 197     -63.271  22.499  67.519  0.00  0.00           C
ATOM    511  CG  MET A 197     -63.202  21.486  66.378  0.00  0.00           C
ATOM    512  SD  MET A 197     -64.277  21.906  64.993  0.00  0.00           S
ATOM    513  CE  MET A 197     -65.987  21.626  65.691  0.00  0.00           C
ATOM    514  C   MET A 197     -61.707  23.615  69.222  0.00  0.00           C
ATOM    515  O   MET A 197     -60.689  24.202  68.915  0.00  0.00           O
ATOM    516  N   CYS A 198     -62.423  23.891  70.309  0.00  0.00           N
ATOM    517  CA  CYS A 198     -62.170  25.000  71.241  0.00  0.00           C
ATOM    518  CB  CYS A 198     -63.269  24.958  72.344  0.00  0.00           C
ATOM    519  SG  CYS A 198     -63.034  26.251  73.542  0.00  0.00           S
ATOM    520  C   CYS A 198     -60.769  24.892  71.843  0.00  0.00           C
ATOM    521  O   CYS A 198     -60.064  25.916  71.847  0.00  0.00           O
ATOM    522  N   LYS A 199     -60.231  23.681  72.215  0.00  0.00           N
ATOM    523  CA  LYS A 199     -58.837  23.500  72.601  0.00  0.00           C
ATOM    524  CB  LYS A 199     -58.573  22.011  73.133  0.00  0.00           C
ATOM    525  CG  LYS A 199     -59.322  21.570  74.393  0.00  0.00           C
ATOM    526  CD  LYS A 199     -59.091  22.629  75.526  0.00  0.00           C
ATOM    527  CE  LYS A 199     -59.535  22.081  76.877  0.00  0.00           C
ATOM    528  NZ  LYS A 199     -58.420  21.275  77.458  0.00  0.00           N
ATOM    529  C   LYS A 199     -57.844  23.802  71.508  0.00  0.00           C
ATOM    530  O   LYS A 199     -56.744  24.288  71.748  0.00  0.00           O
ATOM    531  N   LEU A 200     -58.150  23.476  70.287  0.00  0.00           N
ATOM    532  CA  LEU A 200     -57.389  23.717  69.085  0.00  0.00           C
ATOM    533  CB  LEU A 200     -57.791  22.786  67.977  0.00  0.00           C
ATOM    534  CG  LEU A 200     -57.672  21.244  68.217  0.00  0.00           C
ATOM    535  CD1 LEU A 200     -58.018  20.410  66.963  0.00  0.00           C
ATOM    536  CD2 LEU A 200     -56.156  21.042  68.411  0.00  0.00           C
ATOM    537  C   LEU A 200     -57.333  25.236  68.621  0.00  0.00           C
ATOM    538  O   LEU A 200     -56.354  25.570  67.907  0.00  0.00           O
ATOM    539  N   ARG A 201     -58.360  26.018  68.879  0.00  0.00           N
ATOM    540  CA  ARG A 201     -58.519  27.441  68.521  0.00  0.00           C
ATOM    541  CB  ARG A 201     -59.846  28.068  69.045  0.00  0.00           C
ATOM    542  CG  ARG A 201     -60.041  29.536  68.506  0.00  0.00           C
ATOM    543  CD  ARG A 201     -61.470  30.093  68.879  0.00  0.00           C
ATOM    544  NE  ARG A 201     -61.770  31.468  68.587  0.00  0.00           N
ATOM    545  CZ  ARG A 201     -62.964  32.009  68.723  0.00  0.00           C
ATOM    546  NH1 ARG A 201     -63.925  31.435  69.312  0.00  0.00           N
ATOM    547  NH2 ARG A 201     -63.148  33.141  68.279  0.00  0.00           N
ATOM    548  C   ARG A 201     -57.288  28.247  68.920  0.00  0.00           C
ATOM    549  O   ARG A 201     -56.684  28.899  68.026  0.00  0.00           O
ATOM    550  N   PRO A 202     -56.882  28.204  70.215  0.00  0.00           N
ATOM    551  CD  PRO A 202     -57.530  27.671  71.407  0.00  0.00           C
ATOM    552  CG  PRO A 202     -56.563  27.791  72.539  0.00  0.00           C
ATOM    553  CB  PRO A 202     -55.800  29.133  72.159  0.00  0.00           C
ATOM    554  CA  PRO A 202     -55.750  29.048  70.647  0.00  0.00           C
ATOM    555  C   PRO A 202     -54.390  28.676  69.994  0.00  0.00           C
ATOM    556  O   PRO A 202     -53.554  29.555  69.815  0.00  0.00           O
ATOM    557  N   LEU A 203     -54.240  27.458  69.403  0.00  0.00           N
ATOM    558  CA  LEU A 203     -53.122  27.035  68.528  0.00  0.00           C
ATOM    559  CB  LEU A 203     -52.894  25.496  68.470  0.00  0.00           C
ATOM    560  CG  LEU A 203     -52.931  24.769  69.845  0.00  0.00           C
ATOM    561  CD1 LEU A 203     -52.932  23.252  69.704  0.00  0.00           C
ATOM    562  CD2 LEU A 203     -51.794  25.209  70.742  0.00  0.00           C
ATOM    563  C   LEU A 203     -53.271  27.579  67.070  0.00  0.00           C
ATOM    564  O   LEU A 203     -52.484  28.439  66.724  0.00  0.00           O
ATOM    565  N   LEU A 204     -54.399  27.283  66.379  0.00  0.00           N
ATOM    566  CA  LEU A 204     -54.839  27.855  65.136  0.00  0.00           C
ATOM    567  CB  LEU A 204     -56.233  27.331  64.737  0.00  0.00           C
ATOM    568  CG  LEU A 204     -56.427  25.825  64.361  0.00  0.00           C
ATOM    569  CD1 LEU A 204     -57.733  25.359  64.981  0.00  0.00           C
ATOM    570  CD2 LEU A 204     -56.501  25.648  62.901  0.00  0.00           C
ATOM    571  C   LEU A 204     -54.720  29.414  65.011  0.00  0.00           C
ATOM    572  O   LEU A 204     -54.408  29.936  63.966  0.00  0.00           O
ATOM    573  N   GLN A 205     -54.914  30.143  66.055  0.00  0.00           N
ATOM    574  CA  GLN A 205     -54.835  31.603  66.148  0.00  0.00           C
ATOM    575  CB  GLN A 205     -55.255  32.109  67.543  0.00  0.00           C
ATOM    576  CG  GLN A 205     -55.764  33.561  67.613  0.00  0.00           C
ATOM    577  CD  GLN A 205     -56.098  34.200  68.966  0.00  0.00           C
ATOM    578  OE1 GLN A 205     -55.951  33.620  70.010  0.00  0.00           O
ATOM    579  NE2 GLN A 205     -56.475  35.497  69.028  0.00  0.00           N
ATOM    580  C   GLN A 205     -53.423  32.132  65.779  0.00  0.00           C
ATOM    581  O   GLN A 205     -53.346  33.302  65.393  0.00  0.00           O
ATOM    582  N   LYS A 206     -52.335  31.366  65.827  0.00  0.00           N
ATOM    583  CA  LYS A 206     -51.035  31.661  65.259  0.00  0.00           C
ATOM    584  CB  LYS A 206     -49.967  30.908  66.075  0.00  0.00           C
ATOM    585  CG  LYS A 206     -49.878  31.279  67.560  0.00  0.00           C
ATOM    586  CD  LYS A 206     -49.828  32.762  67.809  0.00  0.00           C
ATOM    587  CE  LYS A 206     -49.571  33.045  69.203  0.00  0.00           C
ATOM    588  NZ  LYS A 206     -49.489  34.503  69.463  0.00  0.00           N
ATOM    589  C   LYS A 206     -50.876  31.487  63.800  0.00  0.00           C
ATOM    590  O   LYS A 206     -49.797  31.727  63.246  0.00  0.00           O
ATOM    591  N   TRP A 207     -51.938  31.135  63.071  0.00  0.00           N
ATOM    592  CA  TRP A 207     -51.877  31.200  61.578  0.00  0.00           C
ATOM    593  CB  TRP A 207     -51.513  29.816  61.001  0.00  0.00           C
ATOM    594  CG  TRP A 207     -51.471  29.601  59.553  0.00  0.00           C
ATOM    595  CD1 TRP A 207     -50.356  29.671  58.708  0.00  0.00           C
ATOM    596  NE1 TRP A 207     -50.777  29.706  57.411  0.00  0.00           N
ATOM    597  CE2 TRP A 207     -52.075  29.345  57.292  0.00  0.00           C
ATOM    598  CZ2 TRP A 207     -52.880  29.022  56.187  0.00  0.00           C
ATOM    599  CH2 TRP A 207     -54.264  28.919  56.331  0.00  0.00           C
ATOM    600  CZ3 TRP A 207     -54.771  28.978  57.613  0.00  0.00           C
ATOM    601  CE3 TRP A 207     -53.955  29.202  58.806  0.00  0.00           C
ATOM    602  CD2 TRP A 207     -52.567  29.366  58.679  0.00  0.00           C
ATOM    603  C   TRP A 207     -53.172  31.829  61.083  0.00  0.00           C
ATOM    604  O   TRP A 207     -53.122  32.705  60.217  0.00  0.00           O
ATOM    605  N   VAL A 208     -54.353  31.452  61.679  0.00  0.00           N
ATOM    606  CA  VAL A 208     -55.686  32.038  61.288  0.00  0.00           C
ATOM    607  CB  VAL A 208     -56.777  31.407  62.116  0.00  0.00           C
ATOM    608  CG1 VAL A 208     -58.102  32.052  61.952  0.00  0.00           C
ATOM    609  CG2 VAL A 208     -56.910  30.003  61.615  0.00  0.00           C
ATOM    610  C   VAL A 208     -55.637  33.541  61.442  0.00  0.00           C
ATOM    611  O   VAL A 208     -56.119  34.206  60.590  0.00  0.00           O
ATOM    612  N   GLU A 209     -55.025  34.106  62.531  0.00  0.00           N
ATOM    613  CA  GLU A 209     -55.135  35.515  62.802  0.00  0.00           C
ATOM    614  CB  GLU A 209     -55.333  35.771  64.320  0.00  0.00           C
ATOM    615  CG  GLU A 209     -55.623  37.189  64.778  0.00  0.00           C
ATOM    616  CD  GLU A 209     -56.426  37.295  66.101  0.00  0.00           C
ATOM    617  OE1 GLU A 209     -56.207  38.342  66.744  0.00  0.00           O
ATOM    618  OE2 GLU A 209     -57.239  36.415  66.436  0.00  0.00           O
ATOM    619  C   GLU A 209     -53.942  36.237  62.267  0.00  0.00           C
ATOM    620  O   GLU A 209     -53.762  37.425  62.475  0.00  0.00           O
ATOM    621  N   GLU A 210     -53.130  35.532  61.387  0.00  0.00           N
ATOM    622  CA  GLU A 210     -52.046  36.109  60.655  0.00  0.00           C
ATOM    623  CB  GLU A 210     -50.763  35.347  60.987  0.00  0.00           C
ATOM    624  CG  GLU A 210     -50.483  35.161  62.464  0.00  0.00           C
ATOM    625  CD  GLU A 210     -50.020  36.473  63.196  0.00  0.00           C
ATOM    626  OE1 GLU A 210     -50.065  37.626  62.594  0.00  0.00           O
ATOM    627  OE2 GLU A 210     -49.640  36.299  64.371  0.00  0.00           O
ATOM    628  C   GLU A 210     -52.320  36.256  59.144  0.00  0.00           C
ATOM    629  O   GLU A 210     -53.309  35.759  58.660  0.00  0.00           O
ATOM    630  N   ALA A 211     -51.390  37.048  58.444  0.00  0.00           N
ATOM    631  CA  ALA A 211     -51.423  37.326  57.046  0.00  0.00           C
ATOM    632  CB  ALA A 211     -52.338  38.550  56.852  0.00  0.00           C
ATOM    633  C   ALA A 211     -50.134  37.635  56.401  0.00  0.00           C
ATOM    634  O   ALA A 211     -49.701  36.802  55.539  0.00  0.00           O
ATOM    635  N   ASP A 212     -49.352  38.671  56.686  0.00  0.00           N
ATOM    636  CA  ASP A 212     -48.150  38.955  55.873  0.00  0.00           C
ATOM    637  CB  ASP A 212     -47.727  40.412  55.923  0.00  0.00           C
ATOM    638  CG  ASP A 212     -47.738  41.126  57.270  0.00  0.00           C
ATOM    639  OD1 ASP A 212     -47.579  42.350  57.299  0.00  0.00           O
ATOM    640  OD2 ASP A 212     -47.928  40.468  58.329  0.00  0.00           O
ATOM    641  C   ASP A 212     -46.999  37.980  56.288  0.00  0.00           C
ATOM    642  O   ASP A 212     -46.180  37.580  55.441  0.00  0.00           O
ATOM    643  N   ASN A 213     -47.014  37.511  57.507  0.00  0.00           N
ATOM    644  CA  ASN A 213     -46.183  36.397  57.965  0.00  0.00           C
ATOM    645  CB  ASN A 213     -46.396  36.194  59.454  0.00  0.00           C
ATOM    646  CG  ASN A 213     -45.767  37.192  60.377  0.00  0.00           C
ATOM    647  OD1 ASN A 213     -45.205  38.183  59.903  0.00  0.00           O
ATOM    648  ND2 ASN A 213     -45.852  37.012  61.619  0.00  0.00           N
ATOM    649  C   ASN A 213     -46.412  35.058  57.186  0.00  0.00           C
ATOM    650  O   ASN A 213     -45.485  34.364  56.814  0.00  0.00           O
ATOM    651  N   ASN A 214     -47.663  34.802  56.877  0.00  0.00           N
ATOM    652  CA  ASN A 214     -48.044  33.463  56.382  0.00  0.00           C
ATOM    653  CB  ASN A 214     -49.563  33.176  56.482  0.00  0.00           C
ATOM    654  CG  ASN A 214     -50.202  32.977  57.871  0.00  0.00           C
ATOM    655  OD1 ASN A 214     -49.534  32.600  58.838  0.00  0.00           O
ATOM    656  ND2 ASN A 214     -51.505  33.117  57.911  0.00  0.00           N
ATOM    657  C   ASN A 214     -47.484  33.094  55.009  0.00  0.00           C
ATOM    658  O   ASN A 214     -47.393  31.923  54.612  0.00  0.00           O
ATOM    659  N   GLU A 215     -47.008  34.049  54.199  0.00  0.00           N
ATOM    660  CA  GLU A 215     -46.561  33.810  52.851  0.00  0.00           C
ATOM    661  CB  GLU A 215     -46.452  35.186  52.124  0.00  0.00           C
ATOM    662  CG  GLU A 215     -46.003  35.078  50.651  0.00  0.00           C
ATOM    663  CD  GLU A 215     -46.253  36.456  49.883  0.00  0.00           C
ATOM    664  OE1 GLU A 215     -46.280  36.522  48.627  0.00  0.00           O
ATOM    665  OE2 GLU A 215     -46.429  37.480  50.628  0.00  0.00           O
ATOM    666  C   GLU A 215     -45.206  33.061  52.750  0.00  0.00           C
ATOM    667  O   GLU A 215     -44.170  33.464  53.292  0.00  0.00           O
ATOM    668  N   ASN A 216     -45.274  31.862  52.103  0.00  0.00           N
ATOM    669  CA  ASN A 216     -44.100  30.935  51.995  0.00  0.00           C
ATOM    670  CB  ASN A 216     -42.856  31.469  51.112  0.00  0.00           C
ATOM    671  CG  ASN A 216     -43.046  31.768  49.667  0.00  0.00           C
ATOM    672  OD1 ASN A 216     -43.782  31.114  49.016  0.00  0.00           O
ATOM    673  ND2 ASN A 216     -42.336  32.726  49.148  0.00  0.00           N
ATOM    674  C   ASN A 216     -43.625  30.344  53.342  0.00  0.00           C
ATOM    675  O   ASN A 216     -42.641  29.626  53.451  0.00  0.00           O
ATOM    676  N   LEU A 217     -44.389  30.583  54.428  0.00  0.00           N
ATOM    677  CA  LEU A 217     -44.101  29.950  55.740  0.00  0.00           C
ATOM    678  CB  LEU A 217     -45.029  30.608  56.801  0.00  0.00           C
ATOM    679  CG  LEU A 217     -44.827  30.132  58.226  0.00  0.00           C
ATOM    680  CD1 LEU A 217     -43.278  30.488  58.465  0.00  0.00           C
ATOM    681  CD2 LEU A 217     -45.824  30.823  59.190  0.00  0.00           C
ATOM    682  C   LEU A 217     -44.271  28.438  55.674  0.00  0.00           C
ATOM    683  O   LEU A 217     -43.378  27.798  56.302  0.00  0.00           O
ATOM    684  N   GLN A 218     -45.261  27.823  54.992  0.00  0.00           N
ATOM    685  CA  GLN A 218     -45.503  26.432  54.653  0.00  0.00           C
ATOM    686  CB  GLN A 218     -46.780  26.353  53.825  0.00  0.00           C
ATOM    687  CG  GLN A 218     -46.699  26.755  52.314  0.00  0.00           C
ATOM    688  CD  GLN A 218     -46.621  28.257  52.003  0.00  0.00           C
ATOM    689  OE1 GLN A 218     -46.619  29.129  52.786  0.00  0.00           O
ATOM    690  NE2 GLN A 218     -46.524  28.555  50.689  0.00  0.00           N
ATOM    691  C   GLN A 218     -44.321  25.801  53.925  0.00  0.00           C
ATOM    692  O   GLN A 218     -44.010  24.612  54.104  0.00  0.00           O
ATOM    693  N   GLU A 219     -43.613  26.565  53.052  0.00  0.00           N
ATOM    694  CA  GLU A 219     -42.454  25.907  52.374  0.00  0.00           C
ATOM    695  CB  GLU A 219     -42.163  26.537  51.040  0.00  0.00           C
ATOM    696  CG  GLU A 219     -43.186  26.378  49.876  0.00  0.00           C
ATOM    697  CD  GLU A 219     -43.566  24.934  49.436  0.00  0.00           C
ATOM    698  OE1 GLU A 219     -42.601  24.172  49.157  0.00  0.00           O
ATOM    699  OE2 GLU A 219     -44.750  24.585  49.376  0.00  0.00           O
ATOM    700  C   GLU A 219     -41.212  25.922  53.255  0.00  0.00           C
ATOM    701  O   GLU A 219     -40.360  25.046  53.111  0.00  0.00           O
ATOM    702  N   ILE A 220     -41.185  26.808  54.231  0.00  0.00           N
ATOM    703  CA  ILE A 220     -40.082  26.802  55.207  0.00  0.00           C
ATOM    704  CB  ILE A 220     -40.027  28.140  56.020  0.00  0.00           C
ATOM    705  CG2 ILE A 220     -38.978  28.095  57.096  0.00  0.00           C
ATOM    706  CG1 ILE A 220     -39.680  29.344  55.038  0.00  0.00           C
ATOM    707  CD1 ILE A 220     -39.663  30.720  55.624  0.00  0.00           C
ATOM    708  C   ILE A 220     -40.332  25.633  56.208  0.00  0.00           C
ATOM    709  O   ILE A 220     -39.366  24.928  56.607  0.00  0.00           O
ATOM    710  N   CYS A 221     -41.619  25.307  56.512  0.00  0.00           N
ATOM    711  CA  CYS A 221     -41.991  24.218  57.358  0.00  0.00           C
ATOM    712  CB  CYS A 221     -43.439  24.405  57.601  0.00  0.00           C
ATOM    713  SG  CYS A 221     -43.704  25.862  58.630  0.00  0.00           S
ATOM    714  C   CYS A 221     -41.687  22.860  56.741  0.00  0.00           C
ATOM    715  O   CYS A 221     -41.599  21.844  57.424  0.00  0.00           O
ATOM    716  N   LYS A 222     -41.459  22.825  55.405  0.00  0.00           N
ATOM    717  CA  LYS A 222     -41.171  21.600  54.710  0.00  0.00           C
ATOM    718  CB  LYS A 222     -41.653  21.605  53.287  0.00  0.00           C
ATOM    719  CG  LYS A 222     -43.187  21.499  53.304  0.00  0.00           C
ATOM    720  CD  LYS A 222     -43.829  21.585  51.821  0.00  0.00           C
ATOM    721  CE  LYS A 222     -45.368  21.971  51.920  0.00  0.00           C
ATOM    722  NZ  LYS A 222     -45.909  22.195  50.621  0.00  0.00           N
ATOM    723  C   LYS A 222     -39.708  21.270  54.627  0.00  0.00           C
ATOM    724  O   LYS A 222     -39.341  20.080  54.637  0.00  0.00           O
ATOM    725  N   ALA A 223     -38.843  22.267  54.645  0.00  0.00           N
ATOM    726  CA  ALA A 223     -37.439  22.055  54.961  0.00  0.00           C
ATOM    727  CB  ALA A 223     -36.656  23.287  54.651  0.00  0.00           C
ATOM    728  C   ALA A 223     -37.263  21.663  56.447  0.00  0.00           C
ATOM    729  O   ALA A 223     -36.125  21.366  56.792  0.00  0.00           O
ATOM    730  N   GLU A 224     -38.261  21.706  57.294  0.00  0.00           N
ATOM    731  CA  GLU A 224     -38.017  21.433  58.719  0.00  0.00           C
ATOM    732  CB  GLU A 224     -39.331  21.796  59.543  0.00  0.00           C
ATOM    733  CG  GLU A 224     -39.147  21.952  61.053  0.00  0.00           C
ATOM    734  CD  GLU A 224     -38.351  23.203  61.468  0.00  0.00           C
ATOM    735  OE1 GLU A 224     -38.356  24.307  60.853  0.00  0.00           O
ATOM    736  OE2 GLU A 224     -37.631  22.961  62.468  0.00  0.00           O
ATOM    737  C   GLU A 224     -37.795  19.888  58.864  0.00  0.00           C
ATOM    738  O   GLU A 224     -38.464  19.071  58.200  0.00  0.00           O
ATOM    739  N   THR A 225     -37.026  19.509  59.937  0.00  0.00           N
ATOM    740  CA  THR A 225     -36.807  18.116  60.236  0.00  0.00           C
ATOM    741  CB  THR A 225     -35.597  17.874  61.152  0.00  0.00           C
ATOM    742  CG2 THR A 225     -34.197  18.177  60.629  0.00  0.00           C
ATOM    743  OG1 THR A 225     -35.661  18.716  62.279  0.00  0.00           O
ATOM    744  C   THR A 225     -38.092  17.492  60.874  0.00  0.00           C
ATOM    745  O   THR A 225     -38.187  16.303  60.830  0.00  0.00           O
ATOM    746  N   LEU A 226     -39.034  18.251  61.281  0.00  0.00           N
ATOM    747  CA  LEU A 226     -40.203  17.815  62.089  0.00  0.00           C
ATOM    748  CB  LEU A 226     -40.808  19.003  62.842  0.00  0.00           C
ATOM    749  CG  LEU A 226     -41.964  18.749  63.892  0.00  0.00           C
ATOM    750  CD1 LEU A 226     -41.834  19.688  65.063  0.00  0.00           C
ATOM    751  CD2 LEU A 226     -43.256  18.810  63.155  0.00  0.00           C
ATOM    752  C   LEU A 226     -41.171  17.006  61.167  0.00  0.00           C
ATOM    753  O   LEU A 226     -41.980  16.216  61.716  0.00  0.00           O
ATOM    754  N   VAL A 227     -41.121  17.050  59.867  0.00  0.00           N
ATOM    755  CA  VAL A 227     -42.070  16.502  58.869  0.00  0.00           C
ATOM    756  CB  VAL A 227     -42.678  17.616  57.930  0.00  0.00           C
ATOM    757  CG1 VAL A 227     -43.102  18.884  58.681  0.00  0.00           C
ATOM    758  CG2 VAL A 227     -41.743  18.068  56.798  0.00  0.00           C
ATOM    759  C   VAL A 227     -41.475  15.390  58.155  0.00  0.00           C
ATOM    760  O   VAL A 227     -42.181  14.776  57.288  0.00  0.00           O
ATOM    761  N   GLN A 228     -40.230  14.888  58.442  0.00  0.00           N
ATOM    762  CA  GLN A 228     -39.534  13.789  57.764  0.00  0.00           C
ATOM    763  CB  GLN A 228     -37.996  13.976  57.960  0.00  0.00           C
ATOM    764  CG  GLN A 228     -37.346  15.335  57.626  0.00  0.00           C
ATOM    765  CD  GLN A 228     -35.876  15.427  58.039  0.00  0.00           C
ATOM    766  OE1 GLN A 228     -35.376  14.506  58.665  0.00  0.00           O
ATOM    767  NE2 GLN A 228     -35.091  16.405  57.608  0.00  0.00           N
ATOM    768  C   GLN A 228     -40.017  12.388  58.091  0.00  0.00           C
ATOM    769  O   GLN A 228     -40.656  12.075  59.127  0.00  0.00           O
ATOM    770  N   ALA A 229     -39.712  11.461  57.186  0.00  0.00           N
ATOM    771  CA  ALA A 229     -40.241  10.106  57.177  0.00  0.00           C
ATOM    772  CB  ALA A 229     -40.889   9.791  55.838  0.00  0.00           C
ATOM    773  C   ALA A 229     -39.171   9.034  57.505  0.00  0.00           C
ATOM    774  O   ALA A 229     -38.097   9.020  56.895  0.00  0.00           O
ATOM    775  N   ARG A 230     -39.432   8.060  58.407  0.00  0.00           N
ATOM    776  CA  ARG A 230     -38.557   7.021  58.996  0.00  0.00           C
ATOM    777  CB  ARG A 230     -39.265   6.512  60.371  0.00  0.00           C
ATOM    778  CG  ARG A 230     -38.326   5.582  61.100  0.00  0.00           C
ATOM    779  CD  ARG A 230     -38.799   5.206  62.503  0.00  0.00           C
ATOM    780  NE  ARG A 230     -38.729   6.308  63.409  0.00  0.00           N
ATOM    781  CZ  ARG A 230     -39.815   6.971  63.711  0.00  0.00           C
ATOM    782  NH1 ARG A 230     -40.988   6.583  63.424  0.00  0.00           N
ATOM    783  NH2 ARG A 230     -39.724   8.035  64.514  0.00  0.00           N
ATOM    784  C   ARG A 230     -38.187   5.978  57.957  0.00  0.00           C
ATOM    785  O   ARG A 230     -38.878   5.693  57.001  0.00  0.00           O
ATOM    786  N   LYS A 231     -37.044   5.279  58.169  0.00  0.00           N
ATOM    787  CA  LYS A 231     -36.527   4.272  57.241  0.00  0.00           C
ATOM    788  CB  LYS A 231     -35.055   3.897  57.739  0.00  0.00           C
ATOM    789  CG  LYS A 231     -35.020   3.118  59.080  0.00  0.00           C
ATOM    790  CD  LYS A 231     -33.624   2.457  59.341  0.00  0.00           C
ATOM    791  CE  LYS A 231     -33.688   1.655  60.681  0.00  0.00           C
ATOM    792  NZ  LYS A 231     -32.417   1.150  61.191  0.00  0.00           N
ATOM    793  C   LYS A 231     -37.349   3.034  56.950  0.00  0.00           C
ATOM    794  O   LYS A 231     -38.279   2.654  57.704  0.00  0.00           O
ATOM    795  N   ARG A 232     -36.979   2.321  55.917  0.00  0.00           N
ATOM    796  CA  ARG A 232     -37.423   0.880  55.659  0.00  0.00           C
ATOM    797  CB  ARG A 232     -36.956   0.554  54.249  0.00  0.00           C
ATOM    798  CG  ARG A 232     -37.353  -0.900  53.944  0.00  0.00           C
ATOM    799  CD  ARG A 232     -36.725  -1.378  52.602  0.00  0.00           C
ATOM    800  NE  ARG A 232     -37.219  -0.493  51.523  0.00  0.00           N
ATOM    801  CZ  ARG A 232     -36.831  -0.637  50.234  0.00  0.00           C
ATOM    802  NH1 ARG A 232     -36.298  -1.751  49.780  0.00  0.00           N
ATOM    803  NH2 ARG A 232     -37.124   0.203  49.297  0.00  0.00           N
ATOM    804  C   ARG A 232     -36.718   0.013  56.724  0.00  0.00           C
ATOM    805  O   ARG A 232     -35.483   0.103  56.950  0.00  0.00           O
ATOM    806  N   LYS A 233     -37.468  -0.788  57.368  0.00  0.00           N
ATOM    807  CA  LYS A 233     -36.899  -1.596  58.405  0.00  0.00           C
ATOM    808  CB  LYS A 233     -38.005  -2.082  59.281  0.00  0.00           C
ATOM    809  CG  LYS A 233     -38.707  -0.868  59.992  0.00  0.00           C
ATOM    810  CD  LYS A 233     -39.581  -1.510  61.118  0.00  0.00           C
ATOM    811  CE  LYS A 233     -40.463  -0.408  61.770  0.00  0.00           C
ATOM    812  NZ  LYS A 233     -41.327  -1.084  62.784  0.00  0.00           N
ATOM    813  C   LYS A 233     -36.024  -2.680  57.850  0.00  0.00           C
ATOM    814  O   LYS A 233     -34.859  -2.802  58.255  0.00  0.00           O
ATOM    815  N   ARG A 234     -36.622  -3.445  56.897  0.00  0.00           N
ATOM    816  CA  ARG A 234     -35.868  -4.648  56.424  0.00  0.00           C
ATOM    817  CB  ARG A 234     -36.821  -5.598  55.678  0.00  0.00           C
ATOM    818  CG  ARG A 234     -37.507  -5.162  54.370  0.00  0.00           C
ATOM    819  CD  ARG A 234     -38.523  -6.301  54.068  0.00  0.00           C
ATOM    820  NE  ARG A 234     -38.843  -6.330  52.625  0.00  0.00           N
ATOM    821  CZ  ARG A 234     -40.013  -6.687  52.129  0.00  0.00           C
ATOM    822  NH1 ARG A 234     -41.029  -7.263  52.684  0.00  0.00           N
ATOM    823  NH2 ARG A 234     -40.246  -6.522  50.871  0.00  0.00           N
ATOM    824  C   ARG A 234     -34.660  -4.413  55.524  0.00  0.00           C
ATOM    825  O   ARG A 234     -34.597  -3.322  54.935  0.00  0.00           O
ATOM    826  N   THR A 235     -30.425  -3.293  54.674  1.00  0.00           N
ATOM    827  CA  THR A 235     -30.954  -3.851  53.413  1.00  0.00           C
ATOM    828  CB  THR A 235     -29.930  -4.810  52.768  1.00  0.00           C
ATOM    829  CG2 THR A 235     -30.098  -4.969  51.256  1.00  0.00           C
ATOM    830  OG1 THR A 235     -28.622  -4.342  52.958  1.00  0.00           O
ATOM    831  C   THR A 235     -32.298  -4.587  53.560  1.00  0.00           C
ATOM    832  O   THR A 235     -32.668  -5.079  54.629  1.00  0.00           O
ATOM    833  N   SER A 236     -33.047  -4.670  52.459  1.00  0.00           N
ATOM    834  CA  SER A 236     -33.972  -5.762  52.117  1.00  0.00           C
ATOM    835  CB  SER A 236     -35.363  -5.551  52.723  1.00  0.00           C
ATOM    836  OG  SER A 236     -36.230  -6.578  52.294  1.00  0.00           O
ATOM    837  C   SER A 236     -34.050  -5.813  50.589  1.00  0.00           C
ATOM    838  O   SER A 236     -34.293  -4.775  49.967  1.00  0.00           O
ATOM    839  N   ILE A 237     -33.725  -6.949  49.969  1.00  0.00           N
ATOM    840  CA  ILE A 237     -33.468  -6.998  48.519  1.00  0.00           C
ATOM    841  CB  ILE A 237     -32.342  -8.011  48.200  1.00  0.00           C
ATOM    842  CG2 ILE A 237     -32.118  -8.083  46.679  1.00  0.00           C
ATOM    843  CG1 ILE A 237     -31.048  -7.578  48.930  1.00  0.00           C
ATOM    844  CD1 ILE A 237     -29.758  -8.252  48.454  1.00  0.00           C
ATOM    845  C   ILE A 237     -34.760  -7.240  47.726  1.00  0.00           C
ATOM    846  O   ILE A 237     -35.434  -8.247  47.926  1.00  0.00           O
ATOM    847  N   GLU A 238     -35.088  -6.354  46.783  1.00  0.00           N
ATOM    848  CA  GLU A 238     -36.260  -6.495  45.900  1.00  0.00           C
ATOM    849  CB  GLU A 238     -36.345  -5.292  44.939  1.00  0.00           C
ATOM    850  CG  GLU A 238     -37.372  -4.248  45.404  1.00  0.00           C
ATOM    851  CD  GLU A 238     -38.815  -4.782  45.425  1.00  0.00           C
ATOM    852  OE1 GLU A 238     -39.073  -5.891  44.897  1.00  0.00           O
ATOM    853  OE2 GLU A 238     -39.700  -4.083  45.972  1.00  0.00           O
ATOM    854  C   GLU A 238     -36.265  -7.812  45.105  1.00  0.00           C
ATOM    855  O   GLU A 238     -35.206  -8.338  44.748  1.00  0.00           O
ATOM    856  N   ASN A 239     -37.452  -8.352  44.795  1.00  0.00           N
ATOM    857  CA  ASN A 239     -37.565  -9.727  44.285  1.00  0.00           C
ATOM    858  CB  ASN A 239     -39.035 -10.194  44.276  1.00  0.00           C
ATOM    859  CG  ASN A 239     -39.152 -11.716  44.235  1.00  0.00           C
ATOM    860  OD1 ASN A 239     -38.259 -12.461  44.613  1.00  0.00           O
ATOM    861  ND2 ASN A 239     -40.263 -12.253  43.790  1.00  0.00           N
ATOM    862  C   ASN A 239     -36.854  -9.911  42.925  1.00  0.00           C
ATOM    863  O   ASN A 239     -36.147 -10.897  42.715  1.00  0.00           O
ATOM    864  N   ARG A 240     -36.932  -8.896  42.047  1.00  0.00           N
ATOM    865  CA  ARG A 240     -36.159  -8.810  40.788  1.00  0.00           C
ATOM    866  CB  ARG A 240     -36.464  -7.473  40.079  1.00  0.00           C
ATOM    867  CG  ARG A 240     -37.891  -7.332  39.521  1.00  0.00           C
ATOM    868  CD  ARG A 240     -38.086  -8.083  38.197  1.00  0.00           C
ATOM    869  NE  ARG A 240     -39.502  -8.057  37.785  1.00  0.00           N
ATOM    870  CZ  ARG A 240     -40.045  -7.540  36.699  1.00  0.00           C
ATOM    871  NH1 ARG A 240     -39.389  -6.905  35.768  1.00  0.00           N
ATOM    872  NH2 ARG A 240     -41.324  -7.682  36.550  1.00  0.00           N
ATOM    873  C   ARG A 240     -34.647  -8.919  41.027  1.00  0.00           C
ATOM    874  O   ARG A 240     -33.953  -9.616  40.291  1.00  0.00           O
ATOM    875  N   VAL A 241     -34.141  -8.240  42.058  1.00  0.00           N
ATOM    876  CA  VAL A 241     -32.706  -8.153  42.361  1.00  0.00           C
ATOM    877  CB  VAL A 241     -32.384  -6.923  43.233  1.00  0.00           C
ATOM    878  CG1 VAL A 241     -30.880  -6.800  43.515  1.00  0.00           C
ATOM    879  CG2 VAL A 241     -32.841  -5.623  42.554  1.00  0.00           C
ATOM    880  C   VAL A 241     -32.191  -9.449  42.987  1.00  0.00           C
ATOM    881  O   VAL A 241     -31.185  -9.971  42.515  1.00  0.00           O
ATOM    882  N   ARG A 242     -32.886 -10.036  43.977  1.00  0.00           N
ATOM    883  CA  ARG A 242     -32.476 -11.344  44.533  1.00  0.00           C
ATOM    884  CB  ARG A 242     -33.197 -11.691  45.856  1.00  0.00           C
ATOM    885  CG  ARG A 242     -34.713 -11.904  45.734  1.00  0.00           C
ATOM    886  CD  ARG A 242     -35.392 -12.258  47.070  1.00  0.00           C
ATOM    887  NE  ARG A 242     -35.436 -11.116  48.006  1.00  0.00           N
ATOM    888  CZ  ARG A 242     -35.581 -11.154  49.320  1.00  0.00           C
ATOM    889  NH1 ARG A 242     -35.750 -12.238  50.010  1.00  0.00           N
ATOM    890  NH2 ARG A 242     -35.578 -10.054  49.999  1.00  0.00           N
ATOM    891  C   ARG A 242     -32.547 -12.458  43.481  1.00  0.00           C
ATOM    892  O   ARG A 242     -31.649 -13.292  43.431  1.00  0.00           O
ATOM    893  N   GLY A 243     -33.526 -12.412  42.570  1.00  0.00           N
ATOM    894  CA  GLY A 243     -33.599 -13.318  41.418  1.00  0.00           C
ATOM    895  C   GLY A 243     -32.384 -13.219  40.483  1.00  0.00           C
ATOM    896  O   GLY A 243     -31.862 -14.247  40.054  1.00  0.00           O
ATOM    897  N   ASN A 244     -31.889 -12.006  40.207  1.00  0.00           N
ATOM    898  CA  ASN A 244     -30.654 -11.794  39.442  1.00  0.00           C
ATOM    899  CB  ASN A 244     -30.610 -10.325  38.987  1.00  0.00           C
ATOM    900  CG  ASN A 244     -29.300  -9.948  38.316  1.00  0.00           C
ATOM    901  OD1 ASN A 244     -28.510  -9.193  38.851  1.00  0.00           O
ATOM    902  ND2 ASN A 244     -29.006 -10.452  37.139  1.00  0.00           N
ATOM    903  C   ASN A 244     -29.388 -12.204  40.224  1.00  0.00           C
ATOM    904  O   ASN A 244     -28.499 -12.821  39.642  1.00  0.00           O
ATOM    905  N   LEU A 245     -29.307 -11.934  41.530  1.00  0.00           N
ATOM    906  CA  LEU A 245     -28.173 -12.365  42.362  1.00  0.00           C
ATOM    907  CB  LEU A 245     -28.286 -11.754  43.769  1.00  0.00           C
ATOM    908  CG  LEU A 245     -28.062 -10.232  43.839  1.00  0.00           C
ATOM    909  CD1 LEU A 245     -28.442  -9.720  45.229  1.00  0.00           C
ATOM    910  CD2 LEU A 245     -26.601  -9.851  43.582  1.00  0.00           C
ATOM    911  C   LEU A 245     -28.045 -13.897  42.430  1.00  0.00           C
ATOM    912  O   LEU A 245     -26.929 -14.411  42.384  1.00  0.00           O
ATOM    913  N   GLU A 246     -29.159 -14.635  42.454  1.00  0.00           N
ATOM    914  CA  GLU A 246     -29.155 -16.098  42.299  1.00  0.00           C
ATOM    915  CB  GLU A 246     -30.558 -16.666  42.583  1.00  0.00           C
ATOM    916  CG  GLU A 246     -30.969 -16.618  44.070  1.00  0.00           C
ATOM    917  CD  GLU A 246     -30.106 -17.495  44.991  1.00  0.00           C
ATOM    918  OE1 GLU A 246     -29.416 -18.424  44.517  1.00  0.00           O
ATOM    919  OE2 GLU A 246     -30.083 -17.258  46.221  1.00  0.00           O
ATOM    920  C   GLU A 246     -28.653 -16.548  40.912  1.00  0.00           C
ATOM    921  O   GLU A 246     -27.914 -17.528  40.833  1.00  0.00           O
ATOM    922  N   ASN A 247     -28.959 -15.819  39.826  1.00  0.00           N
ATOM    923  CA  ASN A 247     -28.389 -16.111  38.498  1.00  0.00           C
ATOM    924  CB  ASN A 247     -29.054 -15.261  37.391  1.00  0.00           C
ATOM    925  CG  ASN A 247     -30.526 -15.527  37.145  1.00  0.00           C
ATOM    926  OD1 ASN A 247     -31.087 -16.553  37.496  1.00  0.00           O
ATOM    927  ND2 ASN A 247     -31.203 -14.611  36.489  1.00  0.00           N
ATOM    928  C   ASN A 247     -26.866 -15.882  38.443  1.00  0.00           C
ATOM    929  O   ASN A 247     -26.170 -16.605  37.726  1.00  0.00           O
ATOM    930  N   LEU A 248     -26.358 -14.855  39.134  1.00  0.00           N
ATOM    931  CA  LEU A 248     -24.937 -14.471  39.165  1.00  0.00           C
ATOM    932  CB  LEU A 248     -24.835 -12.966  39.490  1.00  0.00           C
ATOM    933  CG  LEU A 248     -24.791 -12.054  38.247  1.00  0.00           C
ATOM    934  CD1 LEU A 248     -25.949 -12.254  37.266  1.00  0.00           C
ATOM    935  CD2 LEU A 248     -24.804 -10.591  38.694  1.00  0.00           C
ATOM    936  C   LEU A 248     -24.099 -15.313  40.145  1.00  0.00           C
ATOM    937  O   LEU A 248     -22.879 -15.420  39.975  1.00  0.00           O
ATOM    938  N   PHE A 249     -24.721 -15.940  41.147  1.00  0.00           N
ATOM    939  CA  PHE A 249     -24.051 -16.951  41.962  1.00  0.00           C
ATOM    940  CB  PHE A 249     -24.884 -17.286  43.208  1.00  0.00           C
ATOM    941  CG  PHE A 249     -24.056 -17.941  44.298  1.00  0.00           C
ATOM    942  CD1 PHE A 249     -23.134 -17.166  45.032  1.00  0.00           C
ATOM    943  CE1 PHE A 249     -22.324 -17.767  46.011  1.00  0.00           C
ATOM    944  CZ  PHE A 249     -22.423 -19.150  46.252  1.00  0.00           C
ATOM    945  CE2 PHE A 249     -23.337 -19.926  45.519  1.00  0.00           C
ATOM    946  CD2 PHE A 249     -24.157 -19.321  44.548  1.00  0.00           C
ATOM    947  C   PHE A 249     -23.677 -18.188  41.117  1.00  0.00           C
ATOM    948  O   PHE A 249     -24.132 -18.353  39.988  1.00  0.00           O
ATOM    949  N   LEU A 250     -22.769 -19.027  41.628  1.00  0.00           N
ATOM    950  CA  LEU A 250     -22.036 -20.080  40.892  1.00  0.00           C
ATOM    951  CB  LEU A 250     -22.981 -21.204  40.407  1.00  0.00           C
ATOM    952  CG  LEU A 250     -23.915 -21.810  41.473  1.00  0.00           C
ATOM    953  CD1 LEU A 250     -24.815 -22.869  40.837  1.00  0.00           C
ATOM    954  CD2 LEU A 250     -23.142 -22.471  42.618  1.00  0.00           C
ATOM    955  C   LEU A 250     -21.122 -19.560  39.759  1.00  0.00           C
ATOM    956  O   LEU A 250     -20.017 -20.081  39.612  1.00  0.00           O
ATOM    957  N   GLN A 251     -21.497 -18.501  39.027  1.00  0.00           N
ATOM    958  CA  GLN A 251     -20.617 -17.841  38.048  1.00  0.00           C
ATOM    959  CB  GLN A 251     -21.348 -16.735  37.258  1.00  0.00           C
ATOM    960  CG  GLN A 251     -22.719 -17.095  36.664  1.00  0.00           C
ATOM    961  CD  GLN A 251     -23.204 -16.028  35.677  1.00  0.00           C
ATOM    962  OE1 GLN A 251     -22.457 -15.487  34.874  1.00  0.00           O
ATOM    963  NE2 GLN A 251     -24.470 -15.690  35.670  1.00  0.00           N
ATOM    964  C   GLN A 251     -19.393 -17.193  38.714  1.00  0.00           C
ATOM    965  O   GLN A 251     -18.301 -17.213  38.145  1.00  0.00           O
ATOM    966  N   CYS A 252     -19.577 -16.594  39.899  1.00  0.00           N
ATOM    967  CA  CYS A 252     -18.547 -15.797  40.577  1.00  0.00           C
ATOM    968  CB  CYS A 252     -18.626 -14.371  39.990  1.00  0.00           C
ATOM    969  SG  CYS A 252     -20.230 -13.566  40.327  1.00  0.00           S
ATOM    970  C   CYS A 252     -18.596 -15.826  42.133  1.00  0.00           C
ATOM    971  O   CYS A 252     -18.566 -14.762  42.749  1.00  0.00           O
ATOM    972  N   PRO A 253     -18.641 -16.988  42.828  1.00  0.00           N
ATOM    973  CD  PRO A 253     -18.542 -18.348  42.311  1.00  0.00           C
ATOM    974  CG  PRO A 253     -19.217 -19.230  43.357  1.00  0.00           C
ATOM    975  CB  PRO A 253     -18.851 -18.524  44.657  1.00  0.00           C
ATOM    976  CA  PRO A 253     -18.889 -17.036  44.282  1.00  0.00           C
ATOM    977  C   PRO A 253     -17.892 -16.250  45.156  1.00  0.00           C
ATOM    978  O   PRO A 253     -18.269 -15.735  46.214  1.00  0.00           O
ATOM    979  N   LYS A 254     -16.627 -16.154  44.722  1.00  0.00           N
ATOM    980  CA  LYS A 254     -15.531 -15.468  45.424  1.00  0.00           C
ATOM    981  CB  LYS A 254     -14.625 -16.538  46.070  1.00  0.00           C
ATOM    982  CG  LYS A 254     -13.753 -15.975  47.207  1.00  0.00           C
ATOM    983  CD  LYS A 254     -13.157 -17.114  48.051  1.00  0.00           C
ATOM    984  CE  LYS A 254     -12.408 -16.563  49.271  1.00  0.00           C
ATOM    985  NZ  LYS A 254     -12.099 -17.640  50.240  1.00  0.00           N
ATOM    986  C   LYS A 254     -14.823 -14.478  44.474  1.00  0.00           C
ATOM    987  O   LYS A 254     -13.823 -14.834  43.844  1.00  0.00           O
ATOM    988  N   PRO A 255     -15.390 -13.270  44.284  1.00  0.00           N
ATOM    989  CD  PRO A 255     -16.651 -12.811  44.864  1.00  0.00           C
ATOM    990  CG  PRO A 255     -16.856 -11.382  44.374  1.00  0.00           C
ATOM    991  CB  PRO A 255     -16.015 -11.319  43.102  1.00  0.00           C
ATOM    992  CA  PRO A 255     -14.818 -12.213  43.447  1.00  0.00           C
ATOM    993  C   PRO A 255     -13.712 -11.430  44.182  1.00  0.00           C
ATOM    994  O   PRO A 255     -13.501 -11.604  45.382  1.00  0.00           O
ATOM    995  N   THR A 256     -13.021 -10.537  43.470  1.00  0.00           N
ATOM    996  CA  THR A 256     -12.086  -9.563  44.074  1.00  0.00           C
ATOM    997  CB  THR A 256     -11.167  -8.925  43.023  1.00  0.00           C
ATOM    998  CG2 THR A 256     -10.324  -9.950  42.269  1.00  0.00           C
ATOM    999  OG1 THR A 256     -11.918  -8.191  42.087  1.00  0.00           O
ATOM   1000  C   THR A 256     -12.819  -8.438  44.818  1.00  0.00           C
ATOM   1001  O   THR A 256     -13.969  -8.111  44.510  1.00  0.00           O
ATOM   1002  N   LEU A 257     -12.132  -7.767  45.750  1.00  0.00           N
ATOM   1003  CA  LEU A 257     -12.680  -6.600  46.459  1.00  0.00           C
ATOM   1004  CB  LEU A 257     -11.715  -6.221  47.599  1.00  0.00           C
ATOM   1005  CG  LEU A 257     -12.215  -5.097  48.527  1.00  0.00           C
ATOM   1006  CD1 LEU A 257     -13.530  -5.467  49.222  1.00  0.00           C
ATOM   1007  CD2 LEU A 257     -11.1
