# Supplementary material for: The homeodomain of Oct4 is a dimeric binder of methylated CpG elements
Source: Nucleic Acids Res. 2023 Jan 12;51(3):1120–38. doi: 10.1093/nar/gkac1262 (PMC9943670; doi:10.1093/nar/gkac1262)
Supplement: gkac1262_Supplemental_Files [file gkac1262_supplemental_files.zip › SupplementaryTable_S8.csv]

Chr	Start	End
chr1	17120056	17120068
chr1	19244804	19244816
chr1	33281576	33281588
chr1	34259908	34259920
chr1	35832062	35832074
chr1	36940409	36940421
chr1	40301665	40301677
chr1	52494999	52495011
chr1	54443850	54443862
chr1	55437222	55437234
chr1	57700969	57700981
chr1	59561636	59561648
chr1	62903176	62903188
chr1	71184083	71184095
chr1	71858519	71858531
chr1	82323914	82323926
chr1	90974609	90974621
chr1	91239766	91239778
chr1	95322463	95322475
chr1	95621387	95621399
chr1	119157468	119157480
chr1	121390132	121390144
chr1	133484550	133484562
chr1	133951960	133951972
chr1	135344223	135344235
chr1	136879798	136879810
chr1	146531085	146531097
chr1	152657984	152657996
chr1	164821746	164821758
chr1	166164783	166164795
chr1	168187254	168187266
chr1	179203183	179203195
chr1	182455312	182455324
chr1	188689266	188689278
chr1	191030387	191030399
chr2	5652168	5652180
chr2	7846375	7846387
chr2	21768087	21768099
chr2	27968970	27968982
chr2	30952198	30952210
chr2	37969906	37969918
chr2	38547976	38547988
chr2	46572284	46572296
chr2	48460052	48460064
chr2	52090220	52090232
chr2	57613564	57613576
chr2	59239490	59239502
chr2	61518543	61518555
chr2	65544889	65544901
chr2	65623106	65623118
chr2	68284890	68284902
chr2	68298128	68298140
chr2	74123680	74123692
chr2	74893426	74893438
chr2	84585892	84585904
chr2	102478973	102478985
chr2	103167988	103168000
chr2	104277745	104277757
chr2	105261523	105261535
chr2	106856767	106856779
chr2	113749451	113749463
chr2	114791988	114792000
chr2	115292633	115292645
chr2	115469639	115469651
chr2	126894442	126894454
chr2	127223213	127223225
chr2	133021047	133021059
chr2	140930703	140930715
chr2	156449432	156449444
chr2	157332227	157332239
chr2	158801635	158801647
chr2	160353609	160353621
chr2	166487370	166487382
chr2	167782358	167782370
chr2	168580477	168580489
chr2	170174269	170174281
chr2	171218044	171218056
chr2	173301412	173301424
chr2	174257954	174257966
chr3	18684753	18684765
chr3	22193122	22193134
chr3	29604496	29604508
chr3	36155955	36155967
chr3	37309556	37309568
chr3	38908866	38908878
chr3	46272795	46272807
chr3	50733159	50733171
chr3	51023570	51023582
chr3	51142839	51142851
chr3	52070716	52070728
chr3	57474604	57474616
chr3	82326066	82326078
chr3	85557942	85557954
chr3	86202499	86202511
chr3	101896845	101896857
chr3	105634417	105634429
chr3	108303342	108303354
chr3	110088682	110088694
chr3	116676057	116676069
chr3	117108672	117108684
chr3	123576424	123576436
chr3	130289384	130289396
chr3	131129785	131129797
chr3	131627705	131627717
chr3	133189100	133189112
chr3	133474622	133474634
chr3	134415703	134415715
chr3	135047333	135047345
chr3	135547178	135547190
chr3	136610255	136610267
chr3	138138270	138138282
chr3	146693653	146693665
chr4	4022136	4022148
chr4	8580288	8580300
chr4	9777807	9777819
chr4	14086239	14086251
chr4	15301488	15301500
chr4	19102925	19102937
chr4	21871311	21871323
chr4	24944132	24944144
chr4	32871977	32871989
chr4	53196868	53196880
chr4	53848532	53848544
chr4	54927337	54927349
chr4	54989908	54989920
chr4	56726086	56726098
chr4	57842318	57842330
chr4	59523803	59523815
chr4	85269609	85269621
chr4	86591640	86591652
chr4	89406673	89406685
chr4	101329038	101329050
chr4	105998649	105998661
chr4	106429350	106429362
chr4	118320108	118320120
chr4	119259545	119259557
chr4	119410797	119410809
chr4	119676582	119676594
chr4	127237398	127237410
chr4	130291474	130291486
chr4	132286890	132286902
chr4	132407542	132407554
chr4	134910309	134910321
chr4	136665014	136665026
chr4	139615074	139615086
chr4	149450111	149450123
chr4	150446713	150446725
chr4	152184107	152184119
chr4	154642036	154642048
chr4	154964096	154964108
chr4	155541816	155541828
chr5	9415413	9415425
chr5	13615423	13615435
chr5	19863727	19863739
chr5	21560520	21560532
chr5	32910712	32910724
chr5	44727015	44727027
chr5	45419178	45419190
chr5	45675913	45675925
chr5	53723639	53723651
chr5	58672340	58672352
chr5	63230319	63230331
chr5	64949000	64949012
chr5	73229920	73229932
chr5	74265782	74265794
chr5	87844053	87844065
chr5	89786920	89786932
chr5	90338674	90338686
chr5	96501009	96501021
chr5	96558046	96558058
chr5	97016401	97016413
chr5	101848164	101848176
chr5	108197409	108197421
chr5	115765719	115765731
chr5	116655328	116655340
chr5	119097203	119097215
chr5	120455892	120455904
chr5	122059301	122059313
chr5	122462465	122462477
chr5	125130804	125130816
chr5	134275783	134275795
chr5	142357775	142357787
chr5	144729977	144729989
chr5	147413062	147413074
chr5	148374239	148374251
chr5	148451551	148451563
chr5	149631312	149631324
chr5	150690302	150690314
chr6	12084937	12084949
chr6	28126010	28126022
chr6	35374158	35374170
chr6	43754968	43754980
chr6	50316886	50316898
chr6	52508052	52508064
chr6	53456339	53456351
chr6	60995473	60995485
chr6	64202994	64203006
chr6	67230159	67230171
chr6	71219764	71219776
chr6	72768025	72768037
chr6	74251118	74251130
chr6	86297146	86297158
chr6	88765605	88765617
chr6	89115092	89115104
chr6	91978412	91978424
chr6	94265466	94265478
chr6	97995495	97995507
chr6	101255661	101255673
chr6	102538125	102538137
chr6	106352570	106352582
chr6	108782606	108782618
chr6	113420424	113420436
chr6	128551771	128551783
chr6	142810034	142810046
chr6	144362945	144362957
chr6	145352056	145352068
chr6	146243446	146243458
chr7	19244781	19244793
chr7	27572246	27572258
chr7	27574394	27574406
chr7	27706811	27706823
chr7	27706831	27706843
chr7	29911830	29911842
chr7	37549358	37549370
chr7	43936733	43936745
chr7	57508810	57508822
chr7	65116993	65117005
chr7	68160756	68160768
chr7	69977310	69977322
chr7	74578156	74578168
chr7	75870739	75870751
chr7	78157581	78157593
chr7	80294272	80294284
chr7	81497299	81497311
chr7	83870464	83870476
chr7	84078175	84078187
chr7	90390620	90390632
chr7	108185514	108185526
chr7	111186144	111186156
chr7	111225787	111225799
chr7	113638419	113638431
chr7	127753911	127753923
chr7	132601309	132601321
chr7	136171669	136171681
chr8	3687410	3687422
chr8	9977727	9977739
chr8	12179658	12179670
chr8	22681110	22681122
chr8	23803319	23803331
chr8	24684070	24684082
chr8	33602250	33602262
chr8	36536970	36536982
chr8	36891049	36891061
chr8	40212571	40212583
chr8	46003059	46003071
chr8	48080463	48080475
chr8	48181281	48181293
chr8	54701049	54701061
chr8	56615799	56615811
chr8	61993334	61993346
chr8	77452919	77452931
chr8	85144089	85144101
chr8	86864162	86864174
chr8	88945877	88945889
chr8	93183716	93183728
chr8	98699727	98699739
chr8	101570614	101570626
chr8	107009174	107009186
chr8	116733929	116733941
chr8	117725977	117725989
chr8	118098478	118098490
chr8	120357677	120357689
chr8	121343860	121343872
chr8	121709462	121709474
chr8	125604654	125604666
chr8	125703614	125703626
chr9	7470408	7470420
chr9	16518981	16518993
chr9	21190644	21190656
chr9	21624034	21624046
chr9	23562030	23562042
chr9	28789046	28789058
chr9	33715328	33715340
chr9	37560991	37561003
chr9	41476898	41476910
chr9	58748593	58748605
chr9	59613384	59613396
chr9	61538223	61538235
chr9	63883307	63883319
chr9	70678829	70678841
chr9	72510086	72510098
chr9	77416215	77416227
chr9	81555187	81555199
chr9	95858986	95858998
chr9	100693565	100693577
chr9	107954656	107954668
chr9	115875794	115875806
chr9	121490318	121490330
chr10	4055989	4056001
chr10	4165255	4165267
chr10	5067959	5067971
chr10	5378860	5378872
chr10	9651897	9651909
chr10	11329951	11329963
chr10	12438461	12438473
chr10	12845960	12845972
chr10	15984922	15984934
chr10	17542261	17542273
chr10	18647684	18647696
chr10	23401209	23401221
chr10	27910878	27910890
chr10	40361933	40361945
chr10	41907843	41907855
chr10	47856388	47856400
chr10	58358394	58358406
chr10	61788705	61788717
chr10	66150017	66150029
chr10	69483258	69483270
chr10	75087637	75087649
chr10	75274956	75274968
chr10	75473544	75473556
chr10	84557594	84557606
chr10	84648235	84648247
chr10	85020270	85020282
chr10	88456433	88456445
chr10	90756697	90756709
chr10	93546427	93546439
chr10	95702716	95702728
chr10	107597749	107597761
chr10	116371259	116371271
chr10	116687127	116687139
chr10	116899014	116899026
chr10	116934747	116934759
chr10	120257938	120257950
chr10	120296198	120296210
chr10	120402548	120402560
chr10	121843569	121843581
chr10	128777828	128777840
chr11	3513393	3513405
chr11	6334293	6334305
chr11	37154861	37154873
chr11	44259163	44259175
chr11	51734317	51734329
chr11	51734360	51734372
chr11	51734403	51734415
chr11	51734446	51734458
chr11	51734489	51734501
chr11	53212547	53212559
chr11	68212821	68212833
chr11	77530600	77530612
chr11	78806573	78806585
chr11	84864115	84864127
chr11	87051836	87051848
chr11	90490453	90490465
chr11	95618244	95618256
chr11	97041448	97041460
chr11	98234426	98234438
chr11	99204402	99204414
chr11	100452404	100452416
chr11	101934681	101934693
chr11	105111776	105111788
chr11	107358678	107358690
chr11	113400042	113400054
chr11	119031515	119031527
chr11	120247737	120247749
chr12	7825411	7825423
chr12	7980712	7980724
chr12	9129788	9129800
chr12	21183266	21183278
chr12	33852121	33852133
chr12	33938266	33938278
chr12	41156325	41156337
chr12	54537322	54537334
chr12	55387888	55387900
chr12	69139761	69139773
chr12	78692709	78692721
chr12	86148010	86148022
chr12	91729947	91729959
chr12	102552263	102552275
chr12	102883116	102883128
chr12	107820409	107820421
chr12	108414938	108414950
chr12	111775277	111775289
chr13	5428872	5428884
chr13	5700803	5700815
chr13	8969893	8969905
chr13	12479886	12479898
chr13	35739494	35739506
chr13	37446904	37446916
chr13	37771676	37771688
chr13	44758729	44758741
chr13	44997877	44997889
chr13	47266901	47266913
chr13	47942936	47942948
chr13	48112156	48112168
chr13	53003738	53003750
chr13	54527497	54527509
chr13	55562320	55562332
chr13	56290238	56290250
chr13	58423508	58423520
chr13	59207915	59207927
chr13	59503739	59503751
chr13	59880291	59880303
chr13	71096165	71096177
chr13	72415221	72415233
chr13	78189225	78189237
chr13	81563873	81563885
chr13	81798498	81798510
chr13	83278686	83278698
chr13	97969628	97969640
chr13	97969665	97969677
chr13	98840008	98840020
chr13	101488778	101488790
chr13	107919518	107919530
chr13	109769238	109769250
chr13	110533574	110533586
chr13	111105146	111105158
chr13	111251727	111251739
chr13	111406255	111406267
chr14	8458229	8458241
chr14	21347827	21347839
chr14	23349571	23349583
chr14	29005906	29005918
chr14	46444168	46444180
chr14	56583615	56583627
chr14	56909279	56909291
chr14	58827539	58827551
chr14	65465168	65465180
chr14	67839479	67839491
chr14	76312728	76312740
chr14	77717159	77717171
chr14	77942445	77942457
chr14	79238105	79238117
chr14	87351477	87351489
chr14	90577887	90577899
chr14	91210006	91210018
chr14	104468436	104468448
chr14	116196083	116196095
chr15	10318792	10318804
chr15	11873768	11873780
chr15	14161739	14161751
chr15	36791426	36791438
chr15	38495834	38495846
chr15	43516688	43516700
chr15	51813322	51813334
chr15	58256449	58256461
chr15	59250794	59250806
chr15	63698066	63698078
chr15	68401195	68401207
chr15	77810673	77810685
chr15	79199774	79199786
chr15	79290384	79290396
chr15	85151816	85151828
chr15	92306200	92306212
chr15	94190823	94190835
chr15	95759027	95759039
chr15	95900956	95900968
chr15	102246854	102246866
chr16	9574011	9574023
chr16	11086619	11086631
chr16	14509061	14509073
chr16	17121806	17121818
chr16	20498791	20498803
chr16	24641350	24641362
chr16	24906180	24906192
chr16	30331197	30331209
chr16	32785059	32785071
chr16	33819053	33819065
chr16	36069937	36069949
chr16	38125326	38125338
chr16	39273079	39273091
chr16	41276510	41276522
chr16	46099217	46099229
chr16	46257165	46257177
chr16	46695223	46695235
chr16	66902035	66902047
chr16	78030450	78030462
chr16	85018388	85018400
chr16	88725621	88725633
chr16	89774711	89774723
chr17	5958836	5958848
chr17	9024285	9024297
chr17	11879152	11879164
chr17	21527247	21527259
chr17	24205624	24205636
chr17	25713613	25713625
chr17	27611053	27611065
chr17	28063193	28063205
chr17	33265633	33265645
chr17	35253971	35253983
chr17	44792791	44792803
chr17	44912207	44912219
chr17	48987118	48987130
chr17	55706335	55706347
chr17	59983945	59983957
chr17	64182342	64182354
chr17	84027442	84027454
chr17	87623922	87623934
chr18	7702729	7702741
chr18	11885026	11885038
chr18	22385668	22385680
chr18	25437640	25437652
chr18	34843998	34844010
chr18	38070794	38070806
chr18	38971777	38971789
chr18	43438953	43438965
chr18	53783814	53783826
chr18	56466918	56466930
chr18	66427822	66427834
chr18	66857637	66857649
chr18	76172302	76172314
chr19	4058818	4058830
chr19	5010208	5010220
chr19	5777891	5777903
chr19	10397368	10397380
chr19	10847268	10847280
chr19	25488268	25488280
chr19	27371053	27371065
chr19	43505781	43505793
chr19	47780190	47780202
chr19	53296756	53296768
chr19	55430781	55430793
chr19	55566504	55566516
chrX	48137719	48137731
chrX	51344091	51344103
chrX	77181903	77181915
chrX	101169923	101169935
chrX	103568278	103568290
chrX	103622830	103622842
chrX	144163915	144163927
chrX	159522721	159522733
chrX	166663721	166663733
chrX	166900869	166900881
